# Supplementary material for: How environmental regulation affects China’s rare earth export?
Source: PLoS One. 2021 Apr 22;16(4):e0250407. doi: 10.1371/journal.pone.0250407 (PMC8062019; doi:10.1371/journal.pone.0250407)
Supplement: S1 Table — (XLSX) [file pone.0250407.s001.xlsx]

## Sheet: Sheet1
N	id	country	year	E280519	E280530	E284610	E284690	E360690	E320650	E720299	E720521	E850511	EXP_1g	EXP_1p	EXP_2g	EXP_2p	EXP_3g	EXP_3p	EXP_g	EXP_p	Dis	GDPj	GDPi	PGDPj	PGDPi	ERSi	ERS_wastewater	ERS_solidwaste	ERS_smoke	ERS_so2	DF	IEF	TFPj	TFPi	TFP_a	TF
1	1	USA	1995	5750		0	0	20121		10842484	14500	2433750	6545796	415897	25871	33306397	13290734	16397050	19862401	50119344	11159.2	7640000000000	734500000000	28690.9	609.657	26.911	55.372	44.2	87.104	19.482	37.128	76.7	1	0.332541	1	0
2	1	USA	1996	19480		0	0	31914		10263578	3875	1665000	1701375	233425	51394	54796705	11932453	21255165	13685222	76285295	11159.2	8073000000000	863700000000	29967.7	709.414	29.945	59.111	43	91.437	22.948	40.9592	76.7	1	0.317091	1	0
3	1	USA	1997	3250		0	0	2937	179	10396281	162589	1856750	285687	584150	6187	57583040	12415799	25465274	12707673	83632464	11159.2	8578000000000	961600000000	31459.1	781.744	30.734	61.84	40.4	91.675	23.885	45.4336	75.6	1	0.307186	1	0
4	1	USA	1998	8000		0	0	28882		16297070	1344062	3825500	516375	153242	36882	57206475	21466632	31770535	22019889	89130252	11159.2	9063000000000	1029000000000	32853.7	828.58	29.64	61.4	41.7	84.665	22.442	49.0192	75.4	1	0.285601	1	0
5	1	USA	1999	402		0	0	154414	140	11396828	263937	5678761	8078226	730518	154816	41251109	17339666	33895140	25572708	75876767	11159.2	9631000000000	1094000000000	34513.6	873.287	33.082	66.7	45.6	86.988	25.546	55.4513	75.5	1	0.285701	1	0
6	1	USA	2000		1543382	4705993	7828142	982893	4636	16261113	81626	7221146	4768440	717908	15060410	50142915	23568521	35429276	43397371	86290099	11159.2	10250000000000	1211000000000	36334.9	959.372	34.924	76.9	45.9	88.138	26.289	57.9607	76.4	1	0.297234	1	0
7	1	USA	2001	4203	1412281	4051988	8467395	986897	11523	9025382	90306	8748331	2394003	228540	14922764	52099611	17875542	35600505	35192309	87928656	11159.2	10580000000000	1339000000000	37133.2	1053.11	36.739	85.2	52.1	90.541	26.503	62.1802	79.1	1	0.309039	1	0
8	1	USA	2002	18226	980706	3687933	7924749	177972	37881	12363723	265688	8876446	21295206	680532	12789586	33125344	21543738	39369129	55628530	73175005	11159.2	10940000000000	1471000000000	38023.2	1148.51	40.467	88.3	51.9	91.812	30.876	67.4376	78.4	1	0.324447	1	0
9	1	USA	2003	47061	907470	3686895	11730292	86245	132667	17332628	188052	8882358	26240779	818433	16457963	36850974	26535705	55078497	69234447	92747904	11159.2	11460000000000	1660000000000	39496.5	1288.64	39.803	89.2	54.8	92.058	29.487	70.9	78.2	1	0.337338	1	0
10	1	USA	2004	97564	1213631	2706911	12456772	111356	137838	12799007	231376	11749173	11510767	868641	16586234	36877905	24917394	76568500	53014395	114300000	11159.2	12210000000000	1955000000000	41712.8	1508.67	42.026	90.7	55.7	93.691	32.003	94.455	78.7	1	0.360745	1	0
11	1	USA	2005	105746	1091360	2832111	11560785	71506	195365	29342602	136370	13635586	23102846	1585643	15661508	33087058	43309923	91055013	82074277	125700000	11159.2	13040000000000	2286000000000	44114.7	1753.42	43.246	91.2	56.1	93.564	33.46	123.159	79.9	1	0.384683	1	0
12	1	USA	2006	130230	662137	2935745	11181615	40412	217861	35954768	92970	18251670	29119720	1883564	14950139	43030973	54517269	117200000	98587128	162100000	11159.2	13810000000000	2752000000000	46298.7	2099.23	48.005	90.7	60.2	94.855	39.169	144.144	81.2	1	0.40355	1	0
13	1	USA	2007	140112	251711	2781380	8159385	56280	670201	40049520	71949	16958725	6131229	537312	11388868	51827946	57750395	166500000	75270492	218900000	11159.2	14450000000000	3550000000000	47976	2693.97	54.798	91.7	62.1	95.716	47.582	173.596	81.2	1	0.422219	1	0
14	1	USA	2008	183329	99840	2368863	9093450	143173	890049	26532132	134160	15233503	7188831	1100011	11888655	89774808	42789844	213100000	61867330	304000000	11159.2	14710000000000	4594000000000	48382.6	3468.3	59.628	92.4	64.3	96.882	53.448	176.849	81	1	0.416458	1	0
15	1	USA	2009	161178	152600	2294915	12469686	20635	742753	6717932	121732	10773397	3452914	362030	15099014	75359795	18355814	124600000	36907742	200300000	11159.2	14450000000000	5102000000000	47100	3832.24	65.752	94.2	67	97.358	60.766	177.391	80.7	1	0.427576	1	0
16	1	USA	2010	265476	217415	1678770	5254271	45484	559399	17852409	1234236	10939439	7626471	915443	7461416	109100000	30585483	168300000	45673370	278300000	11159.2	14990000000000	6087000000000	48466.8	4550.45	68.29	95.3	66.7	97.875	63.927	177.933	78	1	0.432773	1	0
17	1	USA	2011	354457	10481	370486	1998170	145767	372256	13560044	1867071	11675603	7050479	1162868	2879361	307000000	27474974	324100000	37404814	632200000	11159.2	15540000000000	7552000000000	49883.1	5618.13	60.626	71.545	59.8	98.545	58.587	189.896	77.8	1	0.434468	1	0
18	1	USA	2012	267669	7110	607211	2846400	97780	556717	12161636	3369953	11135058	7609983	3388944	3826170	155800000	27223364	263900000	38659517	423000000	11159.2	16200000000000	8532000000000	51603.5	6316.92	64.995	70.418	60.9	98.447	64.299	188.92	76.3	1	0.430625	1	1
19	1	USA	2013	195598	71108	420455	7565979	113364	263425	16251507	3915020	10741786	8625519	2507309	8366504	121300000	31171738	226100000	48163761	350000000	11159.2	16780000000000	9570000000000	53106.9	7050.65	67.172	70.126	62.2	98.4	67.004	204.813	76	1	0.429943	1	1
20	1	USA	2014	170370	114275	819677	8072839	133303	429847	11784005	5120156	11993042	24844638	4721721	9310464	84419310	29327050	244800000	63482152	333900000	11159.2	17520000000000	10440000000000	55033	7651.37	69.209	70.882	62.1	97.939	69.552	186.83	75.5	1	0.432515	1	1
21	1	USA	2015	168157	214482	698213	9303935	182744	331504	9695965	4841481	12337908	76515975	10758348	10567531	86082769	27206858	224600000	114300000	321500000	11159.2	18220000000000	11020000000000	56803.5	8033.39	70.35	69.026	60.2	98.155	71.574	178.459	76.2			1	0
24	2	India	1995		12500		0			322000		568875	5619000	547114	12500	98827	890875	1030908	6522375	1676849	3785.01	360300000000	734500000000	373.766	609.657	26.911	55.372	44.2	87.104	19.482	37.128	45.1	0.280912	0.332541	0.32219	0
25	2	India	1996		9125		0			1543000		819687	7900000	729656	9125	289639	2362687	1990420	10271812	3009715	3785.01	392900000000	863700000000	399.95	709.414	29.945	59.111	43	91.437	22.948	40.9592	47.4	0.278932	0.317091	0.32219	0
26	2	India	1997		7000	0	0	2125		2999000		572062	111000	35179	9125	524413	3571062	2125973	3691187	2685565	3785.01	415900000000	961600000000	415.494	781.744	30.734	61.84	40.4	91.675	23.885	45.4336	49.7	0.278102	0.307186	0.32219	0
27	2	India	1998	199	11500	0	0			1867625		2186937	167050	23455	11699	403679	4054562	2661085	4233311	3088219	3785.01	421400000000	1029000000000	413.299	828.58	29.64	61.4	41.7	84.665	22.442	49.0192	49.7	0.273968	0.285601	0.32219	0
28	2	India	1999	9875	45363	0	0		125	1726000		1949375	135000	11439	55238	1175582	3675500	2017897	3865738	3204918	3785.01	458800000000	1094000000000	441.999	873.287	33.082	66.7	45.6	86.988	25.546	55.4513	50.2	0.275436	0.285701	0.32219	0
29	2	India	2000	9000	96975	25200	25010	500	507	1866300	44600	2373943	91035	8645	156685	830843	4285350	2263420	4533070	3102908	3785.01	468400000000	1211000000000	443.314	959.372	34.924	76.9	45.9	88.138	26.289	57.9607	47.4	0.266738	0.297234	0.32219	0
30	2	India	2001	7200	91220	23005	30154	10000	31184	2939050	11100	2119340	182000	15450	161579	859137	5100674	2672798	5444253	3547385	3785.01	485400000000	1339000000000	451.573	1053.11	36.739	85.2	52.1	90.541	26.503	62.1802	49	0.265531	0.309039	0.32219	0
31	2	India	2002	20650	60499	122852	69250	3260	91993	2914950	40	781568	908232	108811	276511	981208	3788551	3773398	4973294	4863417	3785.01	514900000000	1471000000000	470.987	1148.51	40.467	88.3	51.9	91.812	30.876	67.4376	51.2	0.274973	0.324447	0.32219	0
32	2	India	2003	64260	162240	110978	13745	29500	35813	3684000	40	936240	469220	138485	380723	1970905	4656093	4353914	5506036	6463304	3785.01	607700000000	1660000000000	546.727	1288.64	39.803	89.2	54.8	92.058	29.487	70.9	51.2	0.282881	0.337338	0.32219	0
33	2	India	2004	75550	187171	243711	26966	12850	121965	6242363	148000	4852334	6463026	339765	546248	2371560	11364662	10960095	18373936	13671420	3785.01	709100000000	1955000000000	627.774	1508.67	42.026	90.7	55.7	93.691	32.003	94.455	51.5	0.289977	0.360745	0.32219	0
34	2	India	2005	53575	264175	83622	39635	186196	247616	7384775	80	8594890	457430	174805	627203	2784634	16227361	16712118	17311994	19671557	3785.01	820400000000	2286000000000	714.861	1753.42	43.246	91.2	56.1	93.564	33.46	123.159	54.2	0.318296	0.384683	0.32219	0
35	2	India	2006	93507	114252	61800	25150	241140	319418	5982900	500	7931625	8066848	890593	535849	4232697	14234443	17204996	22837140	22328286	3785.01	940300000000	2752000000000	806.753	2099.23	48.005	90.7	60.2	94.855	39.169	144.144	52.2	0.340249	0.40355	0.32219	0
36	2	India	2007	144695	113550	80100	41890	21587	571473	9490800	8385	7951384	2124275	232550	401822	6806005	18022042	29657722	20548139	36696277	3785.01	1217000000000	3550000000000	1028.33	2693.97	54.798	91.7	62.1	95.716	47.582	173.596	53.9	0.353873	0.422219	0.32219	0
37	2	India	2008	227260	51655	5938	23300	73932	572335	9266166	61945	9645373	1979455	2635156	382085	11477562	19545819	41278333	21907359	55391051	3785.01	1199000000000	4594000000000	998.522	3468.3	59.628	92.4	64.3	96.882	53.448	176.849	54.1	0.363946	0.416458	0.32219	0
38	2	India	2009	59000	159500	98530	79660	21538	395824	8256290	136465	8673427	2911396	574360	418228	2329858	17462006	41410164	20791630	44314382	3785.01	1342000000000	5102000000000	1101.96	3832.24	65.752	94.2	67	97.358	60.766	177.391	54.4	0.364059	0.427576	0.32219	0
39	2	India	2010	136655	122800	92580	44300	134000	309912	5900608	404601	12725979	2741965	386758	530335	6364310	19341100	52306037	22613400	59057105	3785.01	1676000000000	6087000000000	1357.56	4550.45	68.29	95.3	66.7	97.875	63.927	177.933	53.8	0.380971	0.432773	0.32219	0
40	2	India	2011	94150		1000	15560	44003	341104	6641916	591035	13076836	2863218	488324	154713	6596190	20650891	123300000	23668822	130400000	3785.01	1823000000000	7552000000000	1458.1	5618.13	60.626	71.545	59.8	98.545	58.587	189.896	54.6	0.387224	0.434468	0.32219	0
41	2	India	2012	116792		7150	9901	3793	172416	4793036	495750	8248451	4305248	609598	137636	5325007	13709653	83079670	18152537	89014275	3785.01	1828000000000	8532000000000	1443.88	6316.92	64.995	70.418	60.9	98.447	64.299	188.92	54.6	0.390026	0.430625	0.32219	0
42	2	India	2013	85200	398	5150	23333	1205	289599	4456833	832776	8757079	2155139	517097	115286	2493615	14336287	59692507	16606712	62703219	3785.01	1857000000000	9570000000000	1449.61	7050.65	67.172	70.126	62.2	98.4	67.004	204.813	55.2	0.38665	0.429943	0.32219	0
43	2	India	2014	177923		1062	23731	45104	303321	3043680	784185	8792925	3405390	875988	247820	7866537	12924111	57974493	16577321	66717018	3785.01	2039000000000	10440000000000	1573.88	7651.37	69.209	70.882	62.1	97.939	69.552	186.83	55.7	0.391047	0.432515	0.32219	0
44	2	India	2015	224978	210250	143600	35437	36904	336118	6505220	743500	9771790	5825614	3741032	651169	9032444	17356628	61442035	23833411	74215511	3785.01	2104000000000	11020000000000	1605.61	8033.39	70.35	69.026	60.2	98.155	71.574	178.459	54.6			0.32219	0
47	3	Japan	1995	35003	2785687	0	0	9000	7062	17174625	7750	1625812	114200000	11603470	2829690	98620980	18815249	16249811	135900000	126500000	2098.11	5449000000000	734500000000	43440.4	609.657	26.911	55.372	44.2	87.104	19.482	37.128	75	0.855787	0.332541	0.778469	0
48	3	Japan	1996	11125	3082312	0	0	2187	13875	11790820	4625	1865937	127300000	11916464	3095624	101500000	13675257	14309681	144000000	127700000	2098.11	4834000000000	863700000000	38436.9	709.414	29.945	59.111	43	91.437	22.948	40.9592	72.6	0.82911	0.317091	0.778469	0
49	3	Japan	1997	19066	2993625	0	0	8250	27671	46258667	4500	2117375	122600000	10654098	3020941	111500000	48408213	36091535	174000000	158200000	2098.11	4415000000000	961600000000	35021.7	781.744	30.734	61.84	40.4	91.675	23.885	45.4336	70.3	0.826775	0.307186	0.778469	0
50	3	Japan	1998	20421	2219750	0	0	21281	22812	19484820	17250	2826937	152700000	11395505	2261452	117800000	22351819	32152523	177300000	161400000	2098.11	4033000000000	1029000000000	31902.8	828.58	29.64	61.4	41.7	84.665	22.442	49.0192	70.2	0.803472	0.285601	0.778469	0
51	3	Japan	1999	54226	5261753	0	0	140	23816	10190164	39050	3757500	181900000	11708156	5316119	111500000	14010530	24716666	201200000	147900000	2098.11	4562000000000	1094000000000	36026.6	873.287	33.082	66.7	45.6	86.988	25.546	55.4513	69.1	0.801363	0.285701	0.778469	0
52	3	Japan	2000	54569	7123461	7652111	6843929	22196	41463	11263790	23100	4182020	213000000	13273679	21696266	162600000	15510373	35170654	250200000	211000000	2098.11	4888000000000	1211000000000	38532	959.372	34.924	76.9	45.9	88.138	26.289	57.9607	70.7	0.8115	0.297234	0.778469	0
53	3	Japan	2001	65406	3569236	6228802	5334005	24003	32736	10337448	5920	4351604	242100000	14731798	15221452	106300000	14727708	30162194	272100000	151200000	2098.11	4304000000000	1339000000000	33846.5	1053.11	36.739	85.2	52.1	90.541	26.503	62.1802	70.9	0.80414	0.309039	0.778469	0
54	3	Japan	2002	113430	5450779	6832964	6948929	27313	43179	10481356	752713	4605245	202500000	13017799	19373415	93381353	15882493	38605119	237800000	145000000	2098.11	4115000000000	1471000000000	32289.4	1148.51	40.467	88.3	51.9	91.812	30.876	67.4376	66.7	0.806349	0.324447	0.778469	0
55	3	Japan	2003	68980	7153978	6988255	8968767	130367	32746	13056161	1172440	4695306	268300000	15371542	23310347	105300000	18956653	39923618	310500000	160600000	2098.11	4446000000000	1660000000000	34808.4	1288.64	39.803	89.2	54.8	92.058	29.487	70.9	67.6	0.793059	0.337338	0.778469	0
56	3	Japan	2004	72707	7290274	6769255	8659388	350433	29931	16390476	1126817	5746488	205300000	13242460	23142057	155200000	23293712	52535249	251700000	221000000	2098.11	4815000000000	1955000000000	37688.7	1508.67	42.026	90.7	55.7	93.691	32.003	94.455	64.3	0.789084	0.360745	0.778469	0
57	3	Japan	2005	48296	8889675	6982493	8375118	661739	35423	14662277	1056586	4232628	228100000	15625392	24957321	184600000	19986914	52329928	273000000	252600000	2098.11	4755000000000	2286000000000	37217.6	1753.42	43.246	91.2	56.1	93.564	33.46	123.159	67.3	0.78582	0.384683	0.778469	0
58	3	Japan	2006	41338	9758164	6759469	11900809	626058	45381	14868460	684623	4258968	217400000	13699278	29085838	318400000	19857432	68936762	266300000	401000000	2098.11	4530000000000	2752000000000	35434	2099.23	48.005	90.7	60.2	94.855	39.169	144.144	73.3	0.770981	0.40355	0.778469	0
59	3	Japan	2007	27545	9529950	7218720	11335033	132353	51583	19355392	870567	4117591	226000000	15535201	28243601	538400000	24395133	113000000	278600000	666900000	2098.11	4515000000000	3550000000000	35275.2	2693.97	54.798	91.7	62.1	95.716	47.582	173.596	72.7	0.768043	0.422219	0.778469	0
60	3	Japan	2008	37677	5923561	7202427	15301478	159462	55267	25535674	1701787	4050599	280100000	22938379	28624605	456800000	31343327	273500000	340000000	753300000	2098.11	5038000000000	4594000000000	39339.3	3468.3	59.628	92.4	64.3	96.882	53.448	176.849	73	0.747071	0.416458	0.778469	0
61	3	Japan	2009	49714	4473267	3574710	6944998	214491	35933	5460043	1475938	2719617	444600000	21519269	15257180	144500000	9691531	71383013	469600000	237400000	2098.11	5231000000000	5102000000000	40855.2	3832.24	65.752	94.2	67	97.358	60.766	177.391	72.8	0.731602	0.427576	0.778469	0
62	3	Japan	2010	108928	4541035	3709074	10881418	272811	78197	20394729	2321150	2935218	489500000	28969568	19513266	487700000	25729294	285400000	534700000	802100000	2098.11	5700000000000	6087000000000	44507.7	4550.45	68.29	95.3	66.7	97.875	63.927	177.933	72.9	0.75057	0.432773	0.778469	0
63	3	Japan	2011	116008	3122068	1712331	4608999	566073	65445	25219994	1893383	3837920	450500000	33455848	10125479	1629000000	31016742	1739000000	491700000	3402000000	2098.11	6157000000000	7552000000000	48168	5618.13	60.626	71.545	59.8	98.545	58.587	189.896	72.8	0.733562	0.434468	0.778469	0
64	3	Japan	2012	75377	2654357	1478514	2473658	369527	41650	14158163	1891009	5511362	447500000	37558181	7051433	386800000	21602184	869000000	476200000	1293000000	2098.11	6203000000000	8532000000000	48603.5	6316.92	64.995	70.418	60.9	98.447	64.299	188.92	71.6	0.725749	0.430625	0.778469	1
65	3	Japan	2013	64635	2851301	1987258	2726566	458429	56076	11712440	1956703	6056638	447100000	36110487	8088189	196600000	19781857	272000000	474900000	504700000	2098.11	5156000000000	9570000000000	40454.4	7050.65	67.172	70.126	62.2	98.4	67.004	204.813	71.8	0.724783	0.429943	0.778469	1
66	3	Japan	2014	75987	3493433	4464653	4483625	483057	112085	14094750	1625901	6115369	308600000	30526979	13000755	183600000	21948105	303900000	343500000	518000000	2098.11	4850000000000	10440000000000	38109.4	7651.37	69.209	70.882	62.1	97.939	69.552	186.83	72.4	0.710553	0.432515	0.778469	1
67	3	Japan	2015	109724	3611552	4070433	4994602	452393	96604	11860123	1604469	5620379	299000000	26899893	13238704	153100000	19181575	255900000	331400000	435800000	2098.11	4389000000000	11020000000000	34524.5	8033.39	70.35	69.026	60.2	98.155	71.574	178.459	73.3			0.778469	0
70	4	Belgium	1995			0							1	1	1	126138	1	1	3	126140	7970.82	289600000000	734500000000	28565.9	609.657	26.911	55.372	44.2	87.104	19.482	37.128	65.3	1.0552	0.332541	1.00904	0
71	4	Belgium	1996			0							1	1	1	397818	1	1	3	397820	7970.82	281400000000	863700000000	27701.9	709.414	29.945	59.111	43	91.437	22.948	40.9592	66	1.02646	0.317091	1.00904	0
72	4	Belgium	1997			0							1	1	1	452816	1	1	3	452818	7970.82	254800000000	961600000000	25027.7	781.744	30.734	61.84	40.4	91.675	23.885	45.4336	64.6	1.0755	0.307186	1.00904	0
73	4	Belgium	1998			0							1	1	1	1306158	1	1	3	1306160	7970.82	260600000000	1029000000000	25541.7	828.58	29.64	61.4	41.7	84.665	22.442	49.0192	64.7	1.09312	0.285601	1.00904	0
74	4	Belgium	1999		242839	0	0			881187		38316	1214000	81777	242839	1970759	919503	1925234	2376342	3977770	7970.82	260200000000	1094000000000	25444.1	873.287	33.082	66.7	45.6	86.988	25.546	55.4513	62.9	1.10615	0.285701	1.00904	0
75	4	Belgium	2000		318129	180600	106150	750		740000		67485	146950	57658	605629	2080865	807485	1497594	1560064	3636117	7970.82	237900000000	1211000000000	23207.4	959.372	34.924	76.9	45.9	88.138	26.289	57.9607	63.5	1.1356	0.297234	1.00904	0
76	4	Belgium	2001		411630	352000	317600	6536		580000	1200	12008	663151	47850	1087766	4694890	593208	997146	2344125	5739886	7970.82	237800000000	1339000000000	23121.6	1053.11	36.739	85.2	52.1	90.541	26.503	62.1802	63.8	1.11188	0.309039	1.00904	0
77	4	Belgium	2002	108000	369200	398000	103200		2550	335000		68641	13249547	822249	978400	2736232	406191	429846	14634138	3988327	7970.82	258900000000	1471000000000	25052.3	1148.51	40.467	88.3	51.9	91.812	30.876	67.4376	67.6	1.15183	0.324447	1.00904	0
78	4	Belgium	2003	244000	173190	560575	219000	9260	132	837000		25457	18856232	947633	1206025	3152537	862589	1086841	20924846	5187011	7970.82	319000000000	1660000000000	30743.9	1288.64	39.803	89.2	54.8	92.058	29.487	70.9	68.1	1.10188	0.337338	1.00904	0
79	4	Belgium	2004	77000	324000	353000	89325		986	1879000		75350	19391478	828141	843325	2345922	1955336	2481491	22190139	5655554	7970.82	370900000000	1955000000000	35589.7	1508.67	42.026	90.7	55.7	93.691	32.003	94.455	68.7	1.06394	0.360745	1.00904	0
80	4	Belgium	2005	90000	301880	343500	82000		6995	416200	23250	116881	40099368	1721781	817380	2355161	563326	1075812	41480074	5152754	7970.82	387400000000	2286000000000	36967.3	1753.42	43.246	91.2	56.1	93.564	33.46	123.159	69	1.04041	0.384683	1.00904	0
81	4	Belgium	2006	162000	390680	124000	107550		19175	462000	475	88099	1473266	454217	784230	3823865	569749	1197395	2827245	5475477	7970.82	409800000000	2752000000000	38852.4	2099.23	48.005	90.7	60.2	94.855	39.169	144.144	71.8	0.988998	0.40355	1.00904	0
82	4	Belgium	2007	162000	150000	60640	1000	31680	6050	1243600	96280	127701	48535220	2339731	405320	2245638	1473631	2167854	50414171	6753223	7970.82	471800000000	3550000000000	44403.8	2693.97	54.798	91.7	62.1	95.716	47.582	173.596	72.5	0.963495	0.422219	1.00904	0
83	4	Belgium	2008	144000	142000	58000	12980	523224	10730	577248	308350	124971	25670528	5507217	880204	3136597	1021299	2637709	27572031	11281523	7970.82	518600000000	4594000000000	48424.6	3468.3	59.628	92.4	64.3	96.882	53.448	176.849	71.7	0.945057	0.416458	1.00904	0
84	4	Belgium	2009	18000	200500	219920	305	544032	38405	1255200	560	96885	3214241	686969	982757	2705457	1391050	2240900	5588048	5633326	7970.82	484600000000	5102000000000	44880.6	3832.24	65.752	94.2	67	97.358	60.766	177.391	72.1	0.940645	0.427576	1.00904	0
85	4	Belgium	2010	72000	80000	18940	20250	507382	9392	1045000	140470	201381	19971634	1475689	698572	2600700	1396243	4174824	22066449	8251213	7970.82	483500000000	6087000000000	44380.2	4550.45	68.29	95.3	66.7	97.875	63.927	177.933	70.1	0.907223	0.432773	1.00904	0
86	4	Belgium	2011				2	777336	1290	934400	1297469	1287273	5720686	957400	777338	3161594	3520432	23873581	10018456	27992575	7970.82	527000000000	7552000000000	47743.8	5618.13	60.626	71.545	59.8	98.545	58.587	189.896	70.2	0.874306	0.434468	1.00904	0
87	4	Belgium	2012	234099				535927	2972	831500	221185	287183	2311516	739096	770026	2525030	1342840	14514347	4424382	17778473	7970.82	497900000000	8532000000000	44826.4	6316.92	64.995	70.418	60.9	98.447	64.299	188.92	69	0.863383	0.430625	1.00904	1
88	4	Belgium	2013	162002				146649	795	812000	48835	630120	3514000	1030995	308651	1270086	1491750	13358171	5314401	15659252	7970.82	520900000000	9570000000000	46680.4	7050.65	67.172	70.126	62.2	98.4	67.004	204.813	69.2	0.872434	0.429943	1.00904	1
89	4	Belgium	2014	216000				1593	1820	1281500	274000	287401	25915715	3023816	217593	1287432	1844721	13839717	27978029	18150965	7970.82	530800000000	10440000000000	47355.3	7651.37	69.209	70.882	62.1	97.939	69.552	186.83	69.9	0.86331	0.432515	1.00904	1
90	4	Belgium	2015	162000		20000	120000	178	800	1404050	660165	269085	5948000	1218382	302178	1060688	2334100	10225626	8584278	12504696	7970.82	455900000000	11020000000000	40441.1	8033.39	70.35	69.026	60.2	98.155	71.574	178.459	68.8			1.00904	0
93	5	Netherlands	1995		1186937	0	0			16649355	500	494687	7662121	466299	1186937	15595772	17144542	11479028	25993600	27541099	7831.14	452300000000	734500000000	29258.1	609.657	26.911	55.372	44.2	87.104	19.482	37.128	70	0.986592	0.332541	1.04513	0
94	5	Netherlands	1996		154449	0	0			11017000	63300	588562	10871558	706518	154449	12794521	11668862	8038708	22694869	21539747	7831.14	450500000000	863700000000	29006.8	709.414	29.945	59.111	43	91.437	22.948	40.9592	69.7	0.966032	0.317091	1.04513	0
95	5	Netherlands	1997		281125	0	0			14368359	55500	858062	26609351	1351638	281125	14090500	15281921	9736071	42172397	25178209	7831.14	416800000000	961600000000	26700.5	781.744	30.734	61.84	40.4	91.675	23.885	45.4336	70.4	1.01763	0.307186	1.04513	0
96	5	Netherlands	1998		439937	0	0		1312	10152000	20450	1040875	31126472	1907603	439937	18518335	11214637	7661906	42781046	28087844	7831.14	438000000000	1029000000000	27885.8	828.58	29.64	61.4	41.7	84.665	22.442	49.0192	69.2	1.04614	0.285601	1.04513	0
97	5	Netherlands	1999		729750	0	0	11687		13800625	75950	1152062	19124757	1367177	741437	14236083	15028637	8394504	34894831	23997764	7831.14	446900000000	1094000000000	28263.1	873.287	33.082	66.7	45.6	86.988	25.546	55.4513	70.2	1.08607	0.285701	1.04513	0
98	5	Netherlands	2000		1859900	779800	3328980	26841	75	13657358	62500	1523759	49355880	3196571	5995521	22043277	15243692	11951534	70595093	37191382	7831.14	416400000000	1211000000000	26149.4	959.372	34.924	76.9	45.9	88.138	26.289	57.9607	70.4	1.16792	0.297234	1.04513	0
99	5	Netherlands	2001		1014640	989200	2422082	44990	34	19824178		2248787	71540174	3844629	4470912	17541421	22072999	14467329	98084085	35853379	7831.14	431200000000	1339000000000	26873.3	1053.11	36.739	85.2	52.1	90.541	26.503	62.1802	73	1.16723	0.309039	1.04513	0
100	5	Netherlands	2002	304000	756930	115000	1674028		90	11842810		1522124	53465712	2599356	2849958	13563210	13365024	10212645	69680694	26375211	7831.14	471600000000	1471000000000	29204	1148.51	40.467	88.3	51.9	91.812	30.876	67.4376	75.1	1.16043	0.324447	1.04513	0
101	5	Netherlands	2003	430900	1667060	220000	2526750		111	24199500		1565436	52753336	2806090	4844710	15305238	25765047	12253708	83363093	30365036	7831.14	578800000000	1660000000000	35672.2	1288.64	39.803	89.2	54.8	92.058	29.487	70.9	74.6	1.1042	0.337338	1.04513	0
102	5	Netherlands	2004	383644	1502734	198015	1986861		1595	14060780		1801649	73965792	3328782	4071254	13502547	15864024	14157442	93901070	30988771	7831.14	657200000000	1955000000000	40362.4	1508.67	42.026	90.7	55.7	93.691	32.003	94.455	74.5	1.07865	0.360745	1.04513	0
103	5	Netherlands	2005	548214	1155630	164160	1685461		1200	20197550		2171518	84663384	5776358	3553465	18127059	22370268	21603314	110600000	45506731	7831.14	685100000000	2286000000000	41979.1	1753.42	43.246	91.2	56.1	93.564	33.46	123.159	72.9	1.11499	0.384683	1.04513	0
104	5	Netherlands	2006	449120	1417065	159785	960370		1714	15444218		2271822	83374917	4802065	2986340	30390358	17717754	24272432	104100000	59464855	7831.14	733300000000	2752000000000	44863.4	2099.23	48.005	90.7	60.2	94.855	39.169	144.144	75.4	1.10527	0.40355	1.04513	0
105	5	Netherlands	2007	309098	834025	111130	947270		646	24771248		4513252	60501119	4085550	2201523	26347280	29285146	50552134	91987788	80984964	7831.14	847500000000	3550000000000	51733.4	2693.97	54.798	91.7	62.1	95.716	47.582	173.596	75.5	1.106	0.422219	1.04513	0
106	5	Netherlands	2008	385973	237000	164780	820172	5552	2202	17409564	179000	4016196	63709049	11377882	1613477	24960368	21606962	73995394	86929488	110300000	7831.14	948000000000	4594000000000	57644.5	3468.3	59.628	92.4	64.3	96.882	53.448	176.849	77.4	1.07663	0.416458	1.04513	0
107	5	Netherlands	2009	206345	49950	87530	406700	256	4364	8042300		2002555	16826340	4185738	750781	9636121	10049219	42558520	27626340	56380379	7831.14	868100000000	5102000000000	52514	3832.24	65.752	94.2	67	97.358	60.766	177.391	77	1.0207	0.427576	1.04513	0
108	5	Netherlands	2010	345725	574199	314690	790350	124500	6432	10565507		2389434	47694757	7380064	2149464	45971697	12961373	60659700	62805594	114000000	7831.14	846600000000	6087000000000	50950	4550.45	68.29	95.3	66.7	97.875	63.927	177.933	75	0.929985	0.432773	1.04513	0
109	5	Netherlands	2011	544366	24500	31675	198739	394576	18176	12430200	19500	2762579	61147779	10483953	1193856	49588681	15230455	158800000	77572090	218800000	7831.14	904100000000	7552000000000	54159.3	5618.13	60.626	71.545	59.8	98.545	58.587	189.896	74.7	0.91248	0.434468	1.04513	0
110	5	Netherlands	2012	331704	19000	22950	308587	253189	36170	6794783		2340690	50776360	13148169	935430	29436196	9171643	129500000	60883433	172000000	7831.14	839000000000	8532000000000	50073	6316.92	64.995	70.418	60.9	98.447	64.299	188.92	73.3	0.92623	0.430625	1.04513	1
111	5	Netherlands	2013	420823	48700	90580	740229	87620	91182	13041326	48000	2005605	43068608	9761773	1387952	27384976	15186113	85756104	59642673	122900000	7831.14	876900000000	9570000000000	52184.1	7050.65	67.172	70.126	62.2	98.4	67.004	204.813	73.5	0.972995	0.429943	1.04513	1
112	5	Netherlands	2014	317914	13700	340000	737066	2067	95556	9739100	27030	1645363	43712006	13548802	1410747	24013892	11507049	70143935	56629802	107700000	7831.14	891000000000	10440000000000	52830.2	7651.37	69.209	70.882	62.1	97.939	69.552	186.83	74.2	0.956538	0.432515	1.04513	1
113	5	Netherlands	2015	491539	686450	920050	922188	18066	13845	8388000		2095214	31680658	11222645	3038293	37609461	10497059	67141612	45216010	116000000	7831.14	765300000000	11020000000000	45175.2	8033.39	70.35	69.026	60.2	98.155	71.574	178.459	73.7			1.04513	0
116	6	Russia	1995		4500								1	1	4500	42750	1	1	4502	42752	5795.05	395500000000	734500000000	2665.78	609.657	26.911	55.372	44.2	87.104	19.482	37.128	51.1	0.424006	0.332541	0.461368	0
117	6	Russia	1996										10500	2081	1	1	1	1	10502	2083	5795.05	391700000000	863700000000	2643.93	709.414	29.945	59.111	43	91.437	22.948	40.9592	51.6	0.342374	0.317091	0.461368	0
118	6	Russia	1997				0						5000	651	1	727986	1	1	5002	728638	5795.05	404900000000	961600000000	2737.57	781.744	30.734	61.84	40.4	91.675	23.885	45.4336	48.6	0.334945	0.307186	0.461368	0
119	6	Russia	1998		500		0					312	53285	16755	500	68169	312	11568	54097	96492	5795.05	271000000000	1029000000000	1834.86	828.58	29.64	61.4	41.7	84.665	22.442	49.0192	52.8	0.306724	0.285601	0.461368	0
120	6	Russia	1999		48		0	824		240000			1	1	872	63712	240000	54529	240873	118242	5795.05	195900000000	1094000000000	1330.76	873.287	33.082	66.7	45.6	86.988	25.546	55.4513	54.5	0.281564	0.285701	0.461368	0
121	6	Russia	2000		550	36050	30320	1981		20000		2950	1	1	68901	601819	22950	36509	91852	638329	5795.05	259700000000	1211000000000	1771.6	959.372	34.924	76.9	45.9	88.138	26.289	57.9607	51.8	0.31649	0.297234	0.461368	0
122	6	Russia	2001		20150	1000	12270	262		40000		889	1	1	33682	294518	40889	244872	74572	539391	5795.05	306600000000	1339000000000	2100.36	1053.11	36.739	85.2	52.1	90.541	26.503	62.1802	49.8	0.33322	0.309039	0.461368	0
123	6	Russia	2002	9000	6920	32000	40500			40000	50	34345	20770	2052	88420	779155	74395	116660	183585	897867	5795.05	345500000000	1471000000000	2377.54	1148.51	40.467	88.3	51.9	91.812	30.876	67.4376	48.7	0.345323	0.324447	0.461368	0
124	6	Russia	2003	1000	39540	60050	17655		684	519899		180075	667985	131284	118245	876016	700658	1235319	1486888	2242619	5795.05	430300000000	1660000000000	2975.13	1288.64	39.803	89.2	54.8	92.058	29.487	70.9	50.8	0.363697	0.337338	0.461368	0
125	6	Russia	2004		11140	23200	21980	85	564	2465000		292167	2419950	173278	56405	668896	2757731	3554932	5234086	4397106	5795.05	591000000000	1955000000000	4102.37	1508.67	42.026	90.7	55.7	93.691	32.003	94.455	52.8	0.394793	0.360745	0.461368	0
126	6	Russia	2005		44040	66680	19625	705	431	4636000		507697	7140260	576808	131050	598499	5144128	6749445	12415438	7924752	5795.05	764000000000	2286000000000	5323.47	1753.42	43.246	91.2	56.1	93.564	33.46	123.159	51.3	0.44372	0.384683	0.461368	0
127	6	Russia	2006		59870	86500	23200	270	1653	7307000		568866	5765000	526007	169840	1026444	7877519	11560284	13812359	13112735	5795.05	989900000000	2752000000000	6920.19	2099.23	48.005	90.7	60.2	94.855	39.169	144.144	52.4	0.4856	0.40355	0.461368	0
128	6	Russia	2007		83870	157000	29150		2974	11697000		800319	9706388	1269911	270020	1499127	12500293	18958046	22476701	21727084	5795.05	1300000000000	3550000000000	9101.26	2693.97	54.798	91.7	62.1	95.716	47.582	173.596	52.2	0.531547	0.422219	0.461368	0
129	6	Russia	2008	2000	11710	83960	23350	5	19742	13440686	1100	602098	11324708	1013149	121025	1199298	14063626	36566533	25509359	38778980	5795.05	1661000000000	4594000000000	11635.3	3468.3	59.628	92.4	64.3	96.882	53.448	176.849	49.8	0.576747	0.416458	0.461368	0
130	6	Russia	2009		21000	114480	36174	312	11075	4688500		357044	5588200	632326	171966	1087135	5056619	12928373	10816785	14647834	5795.05	1223000000000	5102000000000	8562.81	3832.24	65.752	94.2	67	97.358	60.766	177.391	50.8	0.533266	0.427576	0.461368	0
131	6	Russia	2010	10000	26150	104100	19500	47849	36765	9453665		757646	17175002	1906241	207599	2165231	10248076	28960651	27630677	33032123	5795.05	1525000000000	6087000000000	10675	4550.45	68.29	95.3	66.7	97.875	63.927	177.933	50.3	0.582579	0.432773	0.461368	0
132	6	Russia	2011	54000	8	71000	8100	8303	15997	6668857	800	1007706	17187645	2159229	141411	8003162	7693360	37716898	25022416	47879289	5795.05	2052000000000	7552000000000	14351.2	5618.13	60.626	71.545	59.8	98.545	58.587	189.896	50.5	0.648897	0.434468	0.461368	0
133	6	Russia	2012	18050	1025	65050	24300	47	19402	6270145	700	1282464	20360230	2141700	108472	2481917	7572711	38297739	28041413	42921356	5795.05	2210000000000	8532000000000	15434.6	6316.92	64.995	70.418	60.9	98.447	64.299	188.92	50.5	0.643501	0.430625	0.461368	0
134	6	Russia	2013	74001	1995	41000	92000	398	12156	3390620		1157947	22069339	2563052	209394	2235234	4560723	23048702	26839456	27846988	5795.05	2297000000000	9570000000000	16007.1	7050.65	67.172	70.126	62.2	98.4	67.004	204.813	51.1	0.679095	0.429943	0.461368	0
135	6	Russia	2014	54000	150	102400	174171	1237	15852	2500917		920729	12932900	1405410	331958	1855225	3437498	22327124	16702356	25587759	5795.05	2060000000000	10440000000000	14100.7	7651.37	69.209	70.882	62.1	97.939	69.552	186.83	51.9	0.659275	0.432515	0.461368	0
136	6	Russia	2015	36000	4430	126300	137575	767	39992	4107460	70	816858	7780575	817555	305072	1609517	4964380	21684059	13050027	24111131	5795.05	1364000000000	11020000000000	9313.79	8033.39	70.35	69.026	60.2	98.155	71.574	178.459	52.1			0.461368	0
139	7	Korea	1995	17000	47613	0	0	60468	2187	7030636		2028875	62402	36264	125081	5054695	9061698	11505383	9249181	16596342	955.651	556100000000	734500000000	12333	609.657	26.911	55.372	44.2	87.104	19.482	37.128	72	0.636624	0.332541	0.629695	0
140	7	Korea	1996	17000	319812	0	0	683	906	4911628	1000	3214000	4000	5072	337495	7100318	8127534	16481717	8469029	23587107	955.651	598100000000	863700000000	13137.9	709.414	29.945	59.111	43	91.437	22.948	40.9592	73	0.618364	0.317091	0.629695	0
141	7	Korea	1997	589	2184125	0	0		1625	7133000	417	3048375	60000	7800	2184714	9702559	10183417	16417938	12428131	26128297	955.651	557500000000	961600000000	12131.9	781.744	30.734	61.84	40.4	91.675	23.885	45.4336	69.8	0.625459	0.307186	0.629695	0
142	7	Korea	1998	4500	344875	0	0	296	8250	8596023		3599687	200000	3000	349671	15518615	12203960	16169818	12753631	31691433	955.651	374200000000	1029000000000	8085.32	828.58	29.64	61.4	41.7	84.665	22.442	49.0192	73.3	0.590445	0.285601	0.629695	0
143	7	Korea	1999	161773	89250	0	0		7437	6225699		4814769	270000	2300	251023	15586443	11047905	21120818	11568928	36709561	955.651	485200000000	1094000000000	10409.3	873.287	33.082	66.7	45.6	86.988	25.546	55.4513	69.7	0.633432	0.285701	0.629695	0
144	7	Korea	2000	18025	30850	1094040	1764880		8296	4613900		5738674	937020	11180	2907795	14977112	10360870	26883765	14205685	41872057	955.651	561600000000	1211000000000	11947.6	959.372	34.924	76.9	45.9	88.138	26.289	57.9607	69.7	0.642274	0.297234	0.629695	0
145	7	Korea	2001	17546	114171	1383023	881825	34040	37328	4875850	2000	5154086	3304000	60516	2430605	14114944	10069264	26285337	15803869	40460797	955.651	533100000000	1339000000000	11252.9	1053.11	36.739	85.2	52.1	90.541	26.503	62.1802	69.1	0.634007	0.309039	0.629695	0
146	7	Korea	2002	35195	92565	1949875	1485780		47185	7255050	51550	6254937	3238000	82574	3563415	21605173	13608722	30689111	20410137	52376858	955.651	609000000000	1471000000000	12782.5	1148.51	40.467	88.3	51.9	91.812	30.876	67.4376	69.5	0.658458	0.324447	0.629695	0
147	7	Korea	2003	78680	29755	2374092	1342538	380000	58695	10063572	29460	6048284	2452390	29800	4205065	21816415	16200011	30525680	22857466	52371895	955.651	680500000000	1660000000000	14209.4	1288.64	39.803	89.2	54.8	92.058	29.487	70.9	68.3	0.645766	0.337338	0.629695	0
148	7	Korea	2004	39929	14925	3164706	809135	231162	58808	14156617	354013	4577927	12976030	153797	4259857	22117529	19147365	37923246	36383252	60194572	955.651	764900000000	1955000000000	15907.7	1508.67	42.026	90.7	55.7	93.691	32.003	94.455	67.8	0.635521	0.360745	0.629695	0
149	7	Korea	2005	48270	30700	3170227	366916	980955	124683	16800492	12200	4837904	4223510	109460	4597068	16323068	21775279	46145401	30595857	62577929	955.651	898100000000	2286000000000	18639.5	1753.42	43.246	91.2	56.1	93.564	33.46	123.159	66.4	0.631641	0.384683	0.629695	0
150	7	Korea	2006	34963	18960	1360010	395630	778578	460068	18672950	6160	5670560	3422600	360136	2588141	12098335	24809738	57998212	30820479	70456683	955.651	1012000000000	2752000000000	20888.4	2099.23	48.005	90.7	60.2	94.855	39.169	144.144	67.5	0.621264	0.40355	0.629695	0
151	7	Korea	2007	32103	27640	403480	196502	72121	178215	23694600	194988	6608213	4687600	67540	731846	6954004	30676016	84891816	36095462	91913360	955.651	1123000000000	3550000000000	23060.7	2693.97	54.798	91.7	62.1	95.716	47.582	173.596	67.8	0.627829	0.422219	0.629695	0
152	7	Korea	2008	46617	15150	110190	149602	1	341705	22698988	801414	5509604	6815000	138154	321560	7693891	29351711	107500000	36488271	115400000	955.651	1002000000000	4594000000000	20430.6	3468.3	59.628	92.4	64.3	96.882	53.448	176.849	68.6	0.60613	0.416458	0.629695	0
153	7	Korea	2009	42159	9826	230340	255076	56	253036	15815219	707956	4654611	7167000	223387	537457	9583852	21430822	87150849	29135279	96958088	955.651	901900000000	5102000000000	18291.9	3832.24	65.752	94.2	67	97.358	60.766	177.391	68.1	0.609237	0.427576	0.629695	0
154	7	Korea	2010	58655	77600	132345	653963	29	212313	22300523	819183	5909796	2723315	46580	922592	63068859	29241815	137500000	32887722	200600000	955.651	1094000000000	6087000000000	22087	4550.45	68.29	95.3	66.7	97.875	63.927	177.933	69.9	0.643035	0.432773	0.629695	0
155	7	Korea	2011	58828	7400	115300	234728	2773	156853	22110677	584297	4889273	133050	9895	419029	71141001	27741100	251400000	28293179	322600000	955.651	1202000000000	7552000000000	24079.8	5618.13	60.626	71.545	59.8	98.545	58.587	189.896	69.8	0.649717	0.434468	0.629695	0
156	7	Korea	2012	52670		33806	191922	39534	48547	19366572	1651941	3645905	3233080	151526	317932	26033917	24712965	212900000	28263977	239100000	955.651	1223000000000	8532000000000	24358.8	6316.92	64.995	70.418	60.9	98.447	64.299	188.92	69.9	0.621708	0.430625	0.629695	0
157	7	Korea	2013	48051	414	79400	189856	18240	68941	16765314	2184277	4643349	954778	114003	335961	20505003	23661881	193400000	24952620	214000000	955.651	1306000000000	9570000000000	25890	7050.65	67.172	70.126	62.2	98.4	67.004	204.813	70.3	0.635457	0.429943	0.629695	0
158	7	Korea	2014	60250	1949	98533	343886	16515	65101	14057487	2374354	4484015	990950	99736	521133	20439029	20980957	185600000	22493040	206200000	955.651	1411000000000	10440000000000	27811.4	7651.37	69.209	70.882	62.1	97.939	69.552	186.83	71.2	0.627532	0.432515	0.629695	0
159	7	Korea	2015	74977	86831	356350	1342452	32156	42708	12907192	2363442	4434584	584295	61194	1892766	29318609	19747926	169000000	22224987	198400000	955.651	1383000000000	11020000000000	27105.1	8033.39	70.35	69.026	60.2	98.155	71.574	178.459	71.5			0.629695	0
162	8	Mexico	1995				0			18000			1	1	1	12570	18000	64800	18002	77371	12467.2	360100000000	734500000000	3928.22	609.657	26.911	55.372	44.2	87.104	19.482	37.128	63.1	0.648753	0.332541	0.663055	0
163	8	Mexico	1996				0					22796	1	1	1	2479	22796	25358	22798	27838	12467.2	411000000000	863700000000	4412.12	709.414	29.945	59.111	43	91.437	22.948	40.9592	61.2	0.630167	0.317091	0.663055	0
164	8	Mexico	1997				0			459562		147371	1	1	1	6600	606933	434904	606935	441505	12467.2	500400000000	961600000000	5289.17	781.744	30.734	61.84	40.4	91.675	23.885	45.4336	57.1	0.626204	0.307186	0.663055	0
165	8	Mexico	1998		3000		0			854937	134945	423500	1	1	3000	22650	1413382	893414	1416383	916065	12467.2	526500000000	1029000000000	5481.18	828.58	29.64	61.4	41.7	84.665	22.442	49.0192	57.9	0.643801	0.285601	0.663055	0
166	8	Mexico	1999		5000		0			300000	192777	1127500	478562	24820	5000	34542	1620277	1297756	2103839	1357118	12467.2	600200000000	1094000000000	6157.19	873.287	33.082	66.7	45.6	86.988	25.546	55.4513	58.5	0.619968	0.285701	0.663055	0
167	8	Mexico	2000				4800		290	462252		1736631	200000	11000	4800	29110	2199173	2869903	2403973	2910013	12467.2	707900000000	1211000000000	7157.81	959.372	34.924	76.9	45.9	88.138	26.289	57.9607	59.3	0.677688	0.297234	0.663055	0
168	8	Mexico	2001				2000		150	280000		1361760	500000	31000	2000	13111	1641910	1475038	2143910	1519149	12467.2	756700000000	1339000000000	7544.57	1053.11	36.739	85.2	52.1	90.541	26.503	62.1802	60.6	0.685878	0.309039	0.663055	0
169	8	Mexico	2002				7120		550	1376550		1515428	20588	7008	7120	160676	2892528	2236076	2920236	2403760	12467.2	772100000000	1471000000000	7593.14	1148.51	40.467	88.3	51.9	91.812	30.876	67.4376	63	0.6798	0.324447	0.663055	0
170	8	Mexico	2003			60640	19710		4632	1249000		2131544	6345	1863	80350	1077140	3385176	2273235	3471871	3352238	12467.2	729300000000	1660000000000	7075.37	1288.64	39.803	89.2	54.8	92.058	29.487	70.9	65.3	0.674403	0.337338	0.663055	0
171	8	Mexico	2004			19000	40000		3200	2238000		1952066	40000	1400	59000	1650682	4193266	3045007	4292266	4697089	12467.2	782200000000	1955000000000	7484.49	1508.67	42.026	90.7	55.7	93.691	32.003	94.455	66	0.68903	0.360745	0.663055	0
172	8	Mexico	2005			7000	20960	88	570	1625980		2281540	1775100	106610	28048	766601	3908090	3934833	5711238	4808044	12467.2	877500000000	2286000000000	8277.67	1753.42	43.246	91.2	56.1	93.564	33.46	123.159	65.2	0.695241	0.384683	0.663055	0
173	8	Mexico	2006			27800	19200	10147	9775	3023200		538689	3852340	281315	57147	412615	3571664	4063419	7481151	4757349	12467.2	975400000000	2752000000000	9068.29	2099.23	48.005	90.7	60.2	94.855	39.169	144.144	64.7	0.727946	0.40355	0.663055	0
174	8	Mexico	2007			4000	25410	19624	200	2837800	4000	287004	1	1	49034	663648	3129004	4710833	3178039	5374482	12467.2	1053000000000	3550000000000	9642.68	2693.97	54.798	91.7	62.1	95.716	47.582	173.596	66	0.745897	0.422219	0.663055	0
175	8	Mexico	2008			1100	20220	5010	53441	3867234	22000	354318	40000	2000	26330	692342	4296993	10596114	4363323	11290456	12467.2	1110000000000	4594000000000	10016.6	3468.3	59.628	92.4	64.3	96.882	53.448	176.849	66.2	0.745949	0.416458	0.663055	0
176	8	Mexico	2009			2200	11120	2568	5535	2598800	17000	481954	513000	25650	15888	197222	3103289	8979361	3632177	9202233	12467.2	900000000000	5102000000000	8002.97	3832.24	65.752	94.2	67	97.358	60.766	177.391	65.8	0.672991	0.427576	0.663055	0
177	8	Mexico	2010			12000	7560	16744	29738	2744000	73990	484042	1	1	36304	429839	3331770	12688319	3368075	13118159	12467.2	1058000000000	6087000000000	9271.4	4550.45	68.29	95.3	66.7	97.875	63.927	177.933	68.3	0.636181	0.432773	0.663055	0
178	8	Mexico	2011			2200	7460	13926	447	3963707	94300	510564	1	1	23586	2626825	4569018	40596312	4592605	43223138	12467.2	1180000000000	7552000000000	10203.4	5618.13	60.626	71.545	59.8	98.545	58.587	189.896	67.8	0.633205	0.434468	0.663055	0
179	8	Mexico	2012			5250	9500	13934	515	2470000	134000	500677	16000	7273	28684	1869339	3105192	30593859	3149876	32470471	12467.2	1201000000000	8532000000000	10241.7	6316.92	64.995	70.418	60.9	98.447	64.299	188.92	65.3	0.614534	0.430625	0.663055	0
180	8	Mexico	2013	18000		5000	8700	12284	541	991496	1515600	568026	482050	84342	43984	1280631	3075663	30081632	3601697	31446605	12467.2	1274000000000	9570000000000	10725.2	7050.65	67.172	70.126	62.2	98.4	67.004	204.813	67	0.609885	0.429943	0.663055	0
181	8	Mexico	2014			10000	16040	5504	686	2252739	1673240	953136	108000	46280	31544	1417245	4879801	37520470	5019345	38983995	12467.2	1315000000000	10440000000000	10922.4	7651.37	69.209	70.882	62.1	97.939	69.552	186.83	66.8	0.60358	0.432515	0.663055	0
182	8	Mexico	2015			20000	13800	169	2272	1923809	1078570	1317427	136000	30149	33969	787907	4322078	38348842	4492047	39166898	12467.2	1171000000000	11020000000000	9605.95	8033.39	70.35	69.026	60.2	98.155	71.574	178.459	66.4			0.663055	0
185	9	Turkey	1995					6000				54109	1	1	6000	54733	54109	49488	60110	104222	6841.78	169500000000	734500000000	2897.87	609.657	26.911	55.372	44.2	87.104	19.482	37.128	58.4	1.03757	0.332541	1.00113	0
186	9	Turkey	1996					15000		360000		39199	1	1	15000	140031	399199	209788	414200	349820	6841.78	181500000000	863700000000	3053.95	709.414	29.945	59.111	43	91.437	22.948	40.9592	56.7	1.08505	0.317091	1.00113	0
187	9	Turkey	1997					15000		938000		52644	27609	21208	15000	123490	990644	380931	1033253	525629	6841.78	189800000000	961600000000	3144.39	781.744	30.734	61.84	40.4	91.675	23.885	45.4336	60.8	1.08353	0.307186	1.00113	0
188	9	Turkey	1998					20820		1165000		49804	1	1	20820	138690	1214804	431962	1235625	570653	6841.78	275800000000	1029000000000	4496.5	828.58	29.64	61.4	41.7	84.665	22.442	49.0192	60.9	0.988108	0.285601	1.00113	0
189	9	Turkey	1999					16015	39	681000		35218	1	1	16015	69259	716257	205877	732273	275137	6841.78	255900000000	1094000000000	4108.12	873.287	33.082	66.7	45.6	86.988	25.546	55.4513	59.2	0.852928	0.285701	1.00113	0
190	9	Turkey	2000					12000	16350	761400		109131	40000	3040	12000	49200	886881	608441	938881	660681	6841.78	273000000000	1211000000000	4316.55	959.372	34.924	76.9	45.9	88.138	26.289	57.9607	63.4	0.933144	0.297234	1.00113	0
191	9	Turkey	2001				4050	6000	11902	1853000		113506	100000	10080	10050	78443	1978408	772241	2088458	860764	6841.78	200300000000	1339000000000	3119.57	1053.11	36.739	85.2	52.1	90.541	26.503	62.1802	60.6	0.953402	0.309039	1.00113	0
192	9	Turkey	2002	2000				15000	21086	1504000		206804	250000	19220	17000	66694	1731890	1156074	1998890	1241988	6841.78	238400000000	1471000000000	3659.94	1148.51	40.467	88.3	51.9	91.812	30.876	67.4376	54.2	1.03689	0.324447	1.00113	0
193	9	Turkey	2003	2		640	1000	6000	25749	1683000		343146	1334766	86447	7642	35136	2051895	1461978	3394303	1583561	6841.78	311800000000	1660000000000	4718.2	1288.64	39.803	89.2	54.8	92.058	29.487	70.9	51.9	0.964858	0.337338	1.00113	0
194	9	Turkey	2004				2000	6000	44846	1786000		576490	1181755	81540	8000	32370	2407336	2351949	3597091	2465859	6841.78	404800000000	1955000000000	6040.61	1508.67	42.026	90.7	55.7	93.691	32.003	94.455	52.8	1.0079	0.360745	1.00113	0
195	9	Turkey	2005	5			1000	16008	66716	1824000		453499	2602925	179635	17013	94729	2344215	2646242	4964153	2920606	6841.78	501400000000	2286000000000	7384.25	1753.42	43.246	91.2	56.1	93.564	33.46	123.159	50.6	1.05761	0.384683	1.00113	0
196	9	Turkey	2006				1000		86601	893000		655464	3073923	210350	1000	17100	1635065	2793407	4709988	3020857	6841.78	552500000000	2752000000000	8035.38	2099.23	48.005	90.7	60.2	94.855	39.169	144.144	57	1.03935	0.40355	1.00113	0
197	9	Turkey	2007	7			1500		105810	2701000	2620	679341	3276350	230212	1507	36690	3488771	6020931	6766628	6287833	6841.78	675800000000	3550000000000	9711.87	2693.97	54.798	91.7	62.1	95.716	47.582	173.596	57.4	0.981858	0.422219	1.00113	0
198	9	Turkey	2008	10		500	2500	48	122221	3228218	2000	1062965	2817297	1143964	3058	71107	4415404	12914415	7235759	14129486	6841.78	764300000000	4594000000000	10854.2	3468.3	59.628	92.4	64.3	96.882	53.448	176.849	59.9	1.01888	0.416458	1.00113	0
199	9	Turkey	2009	10	250	20000	1500	3000	126174	2883000	3200	834172	2548706	957407	24760	129210	3846546	10888442	6420012	11975059	6841.78	644600000000	5102000000000	9038.52	3832.24	65.752	94.2	67	97.358	60.766	177.391	61.6	1.02779	0.427576	1.00113	0
200	9	Turkey	2010	8960		20000	2000	6080	76955	2455000	48000	1122969	2557760	403055	37040	726147	3702924	12980260	6297724	14109462	6841.78	771900000000	6087000000000	10672.4	4550.45	68.29	95.3	66.7	97.875	63.927	177.933	63.8	1.00566	0.432773	1.00113	0
201	9	Turkey	2011	40				1384	24687	3423504	74100	923130	3998480	1031286	1424	56199	4445421	21099428	8445325	22186913	6841.78	832500000000	7552000000000	11335.5	5618.13	60.626	71.545	59.8	98.545	58.587	189.896	64.2	1.03239	0.434468	1.00113	0
202	9	Turkey	2012	120			500	6368	18060	2384360	101800	666172	4930833	1616128	6988	165523	3170392	21574574	8108213	23356225	6841.78	874000000000	8532000000000	11707.3	6316.92	64.995	70.418	60.9	98.447	64.299	188.92	62.5	0.993522	0.430625	1.00113	0
203	9	Turkey	2013	30			2500	12650	24738	1234000	477600	864345	7471300	1504902	15180	281140	2600683	14954341	10087163	16740383	6841.78	950600000000	9570000000000	12519.4	7050.65	67.172	70.126	62.2	98.4	67.004	204.813	62.9	0.982373	0.429943	1.00113	0
204	9	Turkey	2014	350		500		9979	73296	1150000	890100	861836	8150632	1382867	10829	191561	2975232	15758896	11136693	17333324	6841.78	934200000000	10440000000000	12095.9	7651.37	69.209	70.882	62.1	97.939	69.552	186.83	64.9	0.939716	0.432515	1.00113	0
205	9	Turkey	2015	130		25	4990	3971	127371	3331000	422475	827543	9594525	2194472	9116	316147	4708389	15977128	14312030	18487747	6841.78	859800000000	11020000000000	10948.7	8033.39	70.35	69.026	60.2	98.155	71.574	178.459	63.2			1.00113	0
208	10	Spanish	1995			0	0	1125		440000		25207	1	1	1125	63990	465207	417780	466333	481771	9232.3	612900000000	734500000000	15429.9	609.657	26.911	55.372	44.2	87.104	19.482	37.128	62.8	0.933245	0.332541	0.887198	0
209	10	Spanish	1996			0	0			976000		26671	1	1	1	477373	1002671	546780	1002673	1024154	9232.3	641000000000	863700000000	16069.2	709.414	29.945	59.111	43	91.437	22.948	40.9592	59.6	0.922293	0.317091	0.887198	0
210	10	Spanish	1997				0			1495000		126167	9062	857	1	238175	1621167	1087671	1630230	1326703	9232.3	588700000000	961600000000	14696.2	781.744	30.734	61.84	40.4	91.675	23.885	45.4336	59.6	0.950629	0.307186	0.887198	0
211	10	Spanish	1998				0	3000		1365000		578750	3024312	184268	3000	131904	1943750	1203504	4971062	1519676	9232.3	617000000000	1029000000000	15340.3	828.58	29.64	61.4	41.7	84.665	22.442	49.0192	62.6	0.970128	0.285601	0.887198	0
212	10	Spanish	1999			0	0			1556000	40500	583625	3111500	272657	1	517400	2180125	1223716	5291626	2013773	9232.3	633200000000	1094000000000	15678.2	873.287	33.082	66.7	45.6	86.988	25.546	55.4513	65.1	0.961259	0.285701	0.887198	0
213	10	Spanish	2000			8850	31000			2000500	9072	469437	4754762	332238	39850	148637	2479009	1414950	7273621	1895825	9232.3	595400000000	1211000000000	14676.7	959.372	34.924	76.9	45.9	88.138	26.289	57.9607	65.9	0.970689	0.297234	0.887198	0
214	10	Spanish	2001		2000	45700	57650	160		2045500		119112	5015462	442550	105510	402031	2164612	1302096	7285584	2146677	9232.3	626000000000	1339000000000	15323.6	1053.11	36.739	85.2	52.1	90.541	26.503	62.1802	68.1	0.989072	0.309039	0.887198	0
215	10	Spanish	2002	72000	6700	108215	18100	1560	76	1751681		294669	14419152	893243	206575	636772	2046426	1657845	16672153	3187860	9232.3	705100000000	1471000000000	17019.5	1148.51	40.467	88.3	51.9	91.812	30.876	67.4376	68.8	0.991441	0.324447	0.887198	0
216	10	Spanish	2003	54000	6000	93400	20000		3223	1408073		637041	9383194	609291	173400	499527	2048337	2406706	11604931	3515524	9232.3	906900000000	1660000000000	21495.7	1288.64	39.803	89.2	54.8	92.058	29.487	70.9	68.8	0.92937	0.337338	0.887198	0
217	10	Spanish	2004	72000	2000	180440	16300		16811	2018404		699082	11466589	747410	270740	745889	2734297	3518734	14471626	5012033	9232.3	1070000000000	1955000000000	24918.6	1508.67	42.026	90.7	55.7	93.691	32.003	94.455	68.9	0.885437	0.360745	0.887198	0
218	10	Spanish	2005	72000	2000	148100	32000	875	31339	1799700		304557	8741825	792626	254975	860035	2135596	3991569	11132396	5644230	9232.3	1157000000000	2286000000000	26510.7	1753.42	43.246	91.2	56.1	93.564	33.46	123.159	67	0.878642	0.384683	0.887198	0
219	10	Spanish	2006	36000	100	119550	53000	6905	45184	1908500	150	632460	11555538	908528	215555	1207535	2586294	6037123	14357387	8153186	9232.3	1265000000000	2752000000000	28482.6	2099.23	48.005	90.7	60.2	94.855	39.169	144.144	68.2	0.859676	0.40355	0.887198	0
220	10	Spanish	2007	36030		140800	58100	12685	35681	3398600		1336845	12899175	1209740	247615	2262531	4771126	10502836	17917916	13975107	9232.3	1479000000000	3550000000000	32709.4	2693.97	54.798	91.7	62.1	95.716	47.582	173.596	69.2	0.844176	0.422219	0.887198	0
221	10	Spanish	2008	36000		21500	41000	57279	77488	4776140		2277193	8396570	1958253	155779	1041193	7130821	24876821	15683170	27876267	9232.3	1635000000000	4594000000000	35579.3	3468.3	59.628	92.4	64.3	96.882	53.448	176.849	69.1	0.834535	0.416458	0.887198	0
222	10	Spanish	2009	36000		28000	37100	13822	124931	1390600		1924741	3575900	694526	114922	1020887	3440272	18483734	7131094	20199147	9232.3	1499000000000	5102000000000	32334	3832.24	65.752	94.2	67	97.358	60.766	177.391	70.1	0.83775	0.427576	0.887198	0
223	10	Spanish	2010	54000		40000	58500	19055	62521	2354000		1829412	6939850	1647035	171555	2709928	4245933	20297987	11357338	24654950	9232.3	1432000000000	6087000000000	30736.6	4550.45	68.29	95.3	66.7	97.875	63.927	177.933	69.6	0.79537	0.432773	0.887198	0
224	10	Spanish	2011	72000		0	2000	14625	30663	4145760	202000	1300161	7326616	1961998	88625	918379	5678584	38021672	13093825	40902049	9232.3	1488000000000	7552000000000	31835.3	5618.13	60.626	71.545	59.8	98.545	58.587	189.896	70.2	0.781558	0.434468	0.887198	0
225	10	Spanish	2012	72000		2000	32000	3801	13186	3192314	48000	752254	6426000	1872752	109801	2702680	4005754	32626863	10541555	37202295	9232.3	1336000000000	8532000000000	28563.9	6316.92	64.995	70.418	60.9	98.447	64.299	188.92	69.1	0.788377	0.430625	0.887198	1
226	10	Spanish	2013	54000	1000	92000	13300	27825	12667	3520028	41000	610097	5844040	831632	188125	2541367	4183792	21362245	10215957	24735244	9232.3	1362000000000	9570000000000	29211.8	7050.65	67.172	70.126	62.2	98.4	67.004	204.813	68	0.808755	0.429943	0.887198	1
227	10	Spanish	2014	72001	1000	39000	3000	188968	10632	3138586	36200	787205	8676430	1292509	303969	2577587	3972623	22041959	12953022	25912055	9232.3	1377000000000	10440000000000	29623.2	7651.37	69.209	70.882	62.1	97.939	69.552	186.83	67.2	0.811556	0.432515	0.887198	1
228	10	Spanish	2015	54005	303000	43500	24528	14498	19735	4121000	724255	821120	12272605	1835149	439531	3262696	5686110	21541566	18398246	26639411	9232.3	1199000000000	11020000000000	25817.4	8033.39	70.35	69.026	60.2	98.155	71.574	178.459	67.6			0.887198	0
231	11	Germany	1995	3625	168691	0	0	85	9250	417125		234800	629000	54542	172401	15360450	661175	2549208	1462576	17964200	7363.33	2592000000000	734500000000	31729.7	609.657	26.911	55.372	44.2	87.104	19.482	37.128	69.8	0.863622	0.332541	0.928113	0
232	11	Germany	1996	31738	114050	0	0	16531	8000	799875		237191	1265125	163541	162319	18901717	1045066	3556695	2472510	22621953	7363.33	2504000000000	863700000000	30564.2	709.414	29.945	59.111	43	91.437	22.948	40.9592	69.1	0.8566	0.317091	0.928113	0
233	11	Germany	1997	35503	227050	0	0		6187	241039		784625	32183	23494	262553	21572042	1031851	5065461	1326587	26660997	7363.33	2219000000000	961600000000	27045.7	781.744	30.734	61.84	40.4	91.675	23.885	45.4336	67.5	0.883965	0.307186	0.928113	0
234	11	Germany	1998	3875	175531	0	0		7125	100000	1375	945937	103398	19578	179406	16205559	1054437	7369446	1337241	23594583	7363.33	2243000000000	1029000000000	27340.7	828.58	29.64	61.4	41.7	84.665	22.442	49.0192	64.3	0.907211	0.285601	0.928113	0
235	11	Germany	1999	6500	267437	0	0	10125	4437	722000	9750	1239187	17492	5524	284062	12219155	1975374	6892964	2276928	19117643	7363.33	2200000000000	1094000000000	26796	873.287	33.082	66.7	45.6	86.988	25.546	55.4513	65.6	0.924837	0.285701	0.928113	0
236	11	Germany	2000	1000	664254	118325	416290	34830	22420	548000	5000	952239	54080	6972	1234699	19132159	1527659	8755838	2816438	27894969	7363.33	1950000000000	1211000000000	23718.7	959.372	34.924	76.9	45.9	88.138	26.289	57.9607	65.7	0.929471	0.297234	0.928113	0
237	11	Germany	2001		614072	401125	1193580	150377	45349	569000	118820	983624	5275874	233620	2359154	17640160	1716793	11467287	9351821	29341067	7363.33	1951000000000	1339000000000	23687.3	1053.11	36.739	85.2	52.1	90.541	26.503	62.1802	69.5	0.952362	0.309039	0.928113	0
238	11	Germany	2002	500	552546	641250	1670105	90198	59034	157000	343037	1421106	8973675	429947	2954599	12827670	1980177	16320762	13908451	29578379	7363.33	2079000000000	1471000000000	25205.2	1148.51	40.467	88.3	51.9	91.812	30.876	67.4376	70.4	0.957988	0.324447	0.928113	0
239	11	Germany	2003	1736	394620	407240	833539	252311	73410	328975	411870	2412690	281777	57234	1889446	13586354	3226945	18357074	5398168	32000662	7363.33	2506000000000	1660000000000	30360	1288.64	39.803	89.2	54.8	92.058	29.487	70.9	69.7	0.950104	0.337338	0.928113	0
240	11	Germany	2004	6248	96205	417210	355140	152687	77479	349240	350318	1357197	2731153	390308	1027490	8557561	2134234	21457834	5892877	30405703	7363.33	2819000000000	1955000000000	34165.9	1508.67	42.026	90.7	55.7	93.691	32.003	94.455	69.5	0.945622	0.360745	0.928113	0
241	11	Germany	2005	2037	189702	342250	652503	276320	64721	932800	246016	1478568	17714392	1025599	1462812	13306404	2722105	26049645	21899309	40381648	7363.33	2861000000000	2286000000000	34696.6	1753.42	43.246	91.2	56.1	93.564	33.46	123.159	68.1	0.96721	0.384683	0.928113	0
242	11	Germany	2006	5787	161920	320015	1139311	705578	75930	1776240	278070	2385069	669786	137435	2332611	18295828	4515309	33779628	7517706	52212891	7363.33	3002000000000	2752000000000	36447.9	2099.23	48.005	90.7	60.2	94.855	39.169	144.144	70.8	0.969658	0.40355	0.928113	0
243	11	Germany	2007	201	214440	254830	1028011	941076	81178	1631250	234742	3134330	977546	104258	2438558	25508351	5081500	54037962	8497604	79650571	7363.33	3440000000000	3550000000000	41814.8	2693.97	54.798	91.7	62.1	95.716	47.582	173.596	70.8	0.97909	0.422219	0.928113	0
244	11	Germany	2008	2879	124810	54850	1108185	686910	15212	4412192	665380	3187066	586113	2534205	1977634	29354752	8279850	75133306	10843597	107000000	7363.33	3752000000000	4594000000000	45699.2	3468.3	59.628	92.4	64.3	96.882	53.448	176.849	70.6	0.961369	0.416458	0.928113	0
245	11	Germany	2009	18503	23120	110265	924612	843664	24918	803966	136560	1948392	847776	2195246	1920164	17922112	2913836	44086211	5681776	64203569	7363.33	3418000000000	5102000000000	41732.7	3832.24	65.752	94.2	67	97.358	60.766	177.391	70.5	0.918004	0.427576	0.928113	0
246	11	Germany	2010	5061	162260	132530	874628	1056934	166376	2409300	1100869	3257088	2719117	2942597	2231413	37853757	6933633	106300000	11884163	147100000	7363.33	3417000000000	6087000000000	41785.6	4550.45	68.29	95.3	66.7	97.875	63.927	177.933	71.1	0.911638	0.432773	0.928113	0
247	11	Germany	2011	3100	57105	23250	481853	574347	231608	3656775	3272221	3542643	3384412	2714164	1139655	115800000	10703247	375200000	15227314	493700000	7363.33	3758000000000	7552000000000	46810.3	5618.13	60.626	71.545	59.8	98.545	58.587	189.896	71.8	0.922027	0.434468	0.928113	0
248	11	Germany	2012	3123	10600	91281	137982	697292	118817	2757344	3205540	3234991	726664	1452390	940278	29251246	9316692	292200000	10983634	322900000	7363.33	3544000000000	8532000000000	44065.2	6316.92	64.995	70.418	60.9	98.447	64.299	188.92	71	0.907131	0.430625	0.928113	1
249	11	Germany	2013	6321	21297	5290	478970	252694	142482	2507318	3452731	3928556	1335291	355203	764572	23131801	10031087	239500000	12130950	263000000	7363.33	3753000000000	9570000000000	46530.9	7050.65	67.172	70.126	62.2	98.4	67.004	204.813	72.8	0.923858	0.429943	0.928113	1
250	11	Germany	2014	1035	17140	30826	739782	213621	114299	3497288	3776477	6328283	1513700	217518	1002404	12302428	13716347	244500000	16232451	257000000	7363.33	3899000000000	10440000000000	48142.8	7651.37	69.209	70.882	62.1	97.939	69.552	186.83	73.4	0.930481	0.432515	0.928113	1
251	11	Germany	2015	2036	14392	159700	634224	89913	102795	3992567	3261999	6698364	1093369	195478	900265	11414537	14055725	235600000	16049359	247200000	7363.33	3381000000000	11020000000000	41394.7	8033.39	70.35	69.026	60.2	98.155	71.574	178.459	73.8			0.928113	0
254	12	Canada	1995							206050		24523	3066750	128802	1	1	230573	595363	3297324	724166	10458.9	604000000000	734500000000	20613.8	609.657	26.911	55.372	44.2	87.104	19.482	37.128	69.4	0.861398	0.332541	0.854429	0
255	12	Canada	1996									12500	26898	19091	1	1	12500	25335	39399	44427	10458.9	628500000000	863700000000	21227.3	709.414	29.945	59.111	43	91.437	22.948	40.9592	70.3	0.835916	0.317091	0.854429	0
256	12	Canada	1997				0					37839	1812	969	1	2409	37839	103899	39652	107277	10458.9	652800000000	961600000000	21829.2	781.744	30.734	61.84	40.4	91.675	23.885	45.4336	67.9	0.850203	0.307186	0.854429	0
257	12	Canada	1998				0				424125	31980	193000	70268	1	23901	456105	578560	649106	672729	10458.9	631800000000	1029000000000	20952.1	828.58	29.64	61.4	41.7	84.665	22.442	49.0192	68.5	0.84578	0.285601	0.854429	0
258	12	Canada	1999		23		0	238		190000	271000	21660	415937	91037	261	9449	482660	495065	898858	595551	10458.9	676100000000	1094000000000	22238.7	873.287	33.082	66.7	45.6	86.988	25.546	55.4513	69.3	0.871108	0.285701	0.854429	0
259	12	Canada	2000		10000			14594		400000	4000	109486	2756	791	24594	168415	513486	1356916	540836	1526122	10458.9	742300000000	1211000000000	24190.2	959.372	34.924	76.9	45.9	88.138	26.289	57.9607	70.5	0.910545	0.297234	0.854429	0
260	12	Canada	2001	94	3	40000	10180	41134		200000	500	46741	20946	13782	91411	311882	247241	699512	359598	1025176	10458.9	736400000000	1339000000000	23738.2	1053.11	36.739	85.2	52.1	90.541	26.503	62.1802	71.2	0.902275	0.309039	0.854429	0
261	12	Canada	2002			113043	44450			328000		108461	486595	74088	157493	356766	436461	1058065	1080549	1488919	10458.9	758000000000	1471000000000	24169.3	1148.51	40.467	88.3	51.9	91.812	30.876	67.4376	74.6	0.897967	0.324447	0.854429	0
262	12	Canada	2003	1200	647	29050	4125	6851	63	1660700		81806	42963	16149	41873	71995	1742569	1341773	1827405	1429917	10458.9	892400000000	1660000000000	28200.7	1288.64	39.803	89.2	54.8	92.058	29.487	70.9	74.8	0.891587	0.337338	0.854429	0
263	12	Canada	2004	72010	792	29289	12350	10656	767	12400940	9395	132363	858733	65542	125097	396091	12543465	5064228	13527295	5525861	10458.9	1023000000000	1955000000000	32034.3	1508.67	42.026	90.7	55.7	93.691	32.003	94.455	75.3	0.882451	0.360745	0.854429	0
264	12	Canada	2005	90075	24661	66100	10300	2985	119	1662000	4067	277684	54160	14427	194121	570673	1943870	3688855	2192151	4273955	10458.9	1169000000000	2286000000000	36266.2	1753.42	43.246	91.2	56.1	93.564	33.46	123.159	75.8	0.903856	0.384683	0.854429	0
265	12	Canada	2006	55380	44375	36971	12600	12960	109	3278000	3087	352486	39073	27998	162286	569996	3633682	4510562	3835041	5108556	10458.9	1315000000000	2752000000000	40385.9	2099.23	48.005	90.7	60.2	94.855	39.169	144.144	77.4	0.891652	0.40355	0.854429	0
266	12	Canada	2007	171920	104224	22308	69200	49440	70	1503000	82612	426672	14793	13041	417092	1526657	2012354	5661081	2444239	7200779	10458.9	1465000000000	3550000000000	44543	2693.97	54.798	91.7	62.1	95.716	47.582	173.596	78	0.883489	0.422219	0.854429	0
267	12	Canada	2008	121200	41700	78650	18567	101430	1346	1480000	117188	590117	33669	24365	361547	1464728	2188651	8414174	2583867	9903267	10458.9	1549000000000	4594000000000	46594.5	3468.3	59.628	92.4	64.3	96.882	53.448	176.849	80.2	0.899768	0.416458	0.854429	0
268	12	Canada	2009	50648	460	70400	76280	140247	510	343000	84440	430646	27200	22650	338035	1214161	858596	4555697	1223831	5792508	10458.9	1371000000000	5102000000000	40773.1	3832.24	65.752	94.2	67	97.358	60.766	177.391	80.5	0.811824	0.427576	0.854429	0
269	12	Canada	2010	105730	61420	446650	186985	161464	1850	990002	639810	530860	8000	141179	962249	21872456	2162522	9353528	3132771	31367163	10458.9	1614000000000	6087000000000	47450.3	4550.45	68.29	95.3	66.7	97.875	63.927	177.933	80.4	0.802846	0.432773	0.854429	0
270	12	Canada	2011	151189	2300	25950	32450	99423	3000	1643060	125100	599835	39534	11242	311312	10613045	2370995	18460646	2721841	29084933	10458.9	1789000000000	7552000000000	52101.8	5618.13	60.626	71.545	59.8	98.545	58.587	189.896	80.8	0.807022	0.434468	0.854429	0
271	12	Canada	2012	176526	4800	37026	30528	111262	4090	503000	603052	542905	48100	8540	360142	6058430	1653047	12316410	2061289	18383380	10458.9	1824000000000	8532000000000	52542.3	6316.92	64.995	70.418	60.9	98.447	64.299	188.92	79.9	0.78222	0.430625	0.854429	0
272	12	Canada	2013	159159	3211	39500	77626	85685	3356	412063	221000	589201	18950	1385	365181	3674557	1225620	8661152	1609751	12337094	10458.9	1842000000000	9570000000000	52504.7	7050.65	67.172	70.126	62.2	98.4	67.004	204.813	79.4	0.775406	0.429943	0.854429	0
273	12	Canada	2014	89211	1090	15350	33851	136263	5250	1436139	109798	486286	318850	85354	275765	2645555	2037473	10431657	2632088	13162566	10458.9	1801000000000	10440000000000	50835.5	7651.37	69.209	70.882	62.1	97.939	69.552	186.83	80.2	0.781276	0.432515	0.854429	0
274	12	Canada	2015	103479	25100	51000	33555	86624	20310	1335405	86351	548815	316238	532950	299758	2283284	1990881	10906687	2606877	13722921	10458.9	1553000000000	11020000000000	43495.1	8033.39	70.35	69.026	60.2	98.155	71.574	178.459	79.1			0.854429	0
277	13	Brazil	1995		157500		0					63488	1	1	157500	1489684	63488	131320	220989	1621005	16948	769300000000	734500000000	4748.22	609.657	26.911	55.372	44.2	87.104	19.482	37.128	51.4	0.608385	0.332541	0.531071	0
278	13	Brazil	1996		38000					236000		84378	1	1	38000	201755	320378	374760	358379	576516	16948	850400000000	863700000000	5166.16	709.414	29.945	59.111	43	91.437	22.948	40.9592	48.1	0.694952	0.317091	0.531071	0
279	13	Brazil	1997		40000		0			475000		278812	1	1	40000	427343	753812	913893	793813	1341237	16948	883200000000	961600000000	5282.01	781.744	30.734	61.84	40.4	91.675	23.885	45.4336	52.6	0.652622	0.307186	0.531071	0
280	13	Brazil	1998		26500		0	136		500000		69628	140000	12320	26636	1259523	569628	610493	736264	1882336	16948	863700000000	1029000000000	5087.15	828.58	29.64	61.4	41.7	84.665	22.442	49.0192	52.3	0.60234	0.285601	0.531071	0
281	13	Brazil	1999		77199		0			520000		20113	101050	8949	77199	551704	540113	336107	718362	896760	16948	599400000000	1094000000000	3478.37	873.287	33.082	66.7	45.6	86.988	25.546	55.4513	61.3	0.54381	0.285701	0.531071	0
282	13	Brazil	2000	1000	43000	300	1253000			505600		60475	302000	25669	1297300	1111326	566075	376432	2165375	1513427	16948	655400000000	1211000000000	3749.75	959.372	34.924	76.9	45.9	88.138	26.289	57.9607	61.1	0.528103	0.297234	0.531071	0
283	13	Brazil	2001	3000	120000	6700	1769000		4750	420000		53715	626103	45159	1898700	2615891	478465	498220	3003268	3159270	16948	559400000000	1339000000000	3156.8	1053.11	36.739	85.2	52.1	90.541	26.503	62.1802	61.9	0.513665	0.309039	0.531071	0
284	13	Brazil	2002	123375	47002	117720	949830		12855	931000		80999	1343550	127607	1237927	1753866	1024854	833510	3606331	2714983	16948	508000000000	1471000000000	2829.28	1148.51	40.467	88.3	51.9	91.812	30.876	67.4376	61.5	0.504337	0.324447	0.531071	0
285	13	Brazil	2003	250000	122900	123680	1453410		23317	1271000		222958	2279000	150033	1949990	2461781	1517275	1534687	5746265	4146501	16948	558300000000	1660000000000	3070.91	1288.64	39.803	89.2	54.8	92.058	29.487	70.9	63.4	0.480004	0.337338	0.531071	0
286	13	Brazil	2004	245000	246000	148520	275220		40940	1665000		323094	2059060	163305	914740	2226394	2029034	2146390	5002834	4536089	16948	669300000000	1955000000000	3637.46	1508.67	42.026	90.7	55.7	93.691	32.003	94.455	62	0.476165	0.360745	0.531071	0
287	13	Brazil	2005	351000	26000	125790	456070		20562	1510320		122500	3162000	263819	958860	2161326	1653382	1966010	5774242	4391155	16948	891600000000	2286000000000	4790.44	1753.42	43.246	91.2	56.1	93.564	33.46	123.159	61.7	0.474109	0.384683	0.531071	0
288	13	Brazil	2006	228000	55000	108000	612460	32	76965	1454550		241611	3072425	261723	1003492	2036317	1773126	2879040	5849043	5177080	16948	1108000000000	2752000000000	5886.46	2099.23	48.005	90.7	60.2	94.855	39.169	144.144	60.9	0.479962	0.40355	0.531071	0
289	13	Brazil	2007	180000	146001	30605	14840	545	155487	2977650	250	447653	2139050	177333	371991	1941922	3581040	5596722	6092081	7715977	16948	1397000000000	3550000000000	7348.03	2693.97	54.798	91.7	62.1	95.716	47.582	173.596	56.2	0.497693	0.422219	0.531071	0
290	13	Brazil	2008	293103		21120	51180	239	173031	2419470	6015	1137126	1260000	170240	365642	2118007	3735642	11387163	5361284	13675410	16948	1696000000000	4594000000000	8831.02	3468.3	59.628	92.4	64.3	96.882	53.448	176.849	56.2	0.515075	0.416458	0.531071	0
291	13	Brazil	2009	81000	1	12070	219750	1220	108256	1232383	57100	1098377	3289000	706068	314041	849823	2496116	5900173	6099157	7456064	16948	1667000000000	5102000000000	8597.92	3832.24	65.752	94.2	67	97.358	60.766	177.391	56.7	0.511081	0.427576	0.531071	0
292	13	Brazil	2010	270000	90000	16830	110550	1500	42748	3280100	1224300	1255607	905050	483511	488880	2098696	5802755	14641357	7196685	17223564	16948	2209000000000	6087000000000	11286.2	4550.45	68.29	95.3	66.7	97.875	63.927	177.933	55.6	0.529187	0.432773	0.531071	0
293	13	Brazil	2011	121100		50	60000	1300	19362	3050636	1485490	1456530	1344300	306062	182450	4650530	6012018	29425682	7538768	34382274	16948	2616000000000	7552000000000	13245.6	5618.13	60.626	71.545	59.8	98.545	58.587	189.896	56.3	0.528241	0.434468	0.531071	0
294	13	Brazil	2012	117000		1000	220300	24180	10852	2190300	814194	1860749	858740	959142	362480	4488876	4876095	26878731	6097315	32326749	16948	2465000000000	8532000000000	12370	6316.92	64.995	70.418	60.9	98.447	64.299	188.92	57.9	0.505185	0.430625	0.531071	0
295	13	Brazil	2013	153000		1000		120234	96071	2156828	853134	1886652	2004000	637776	274234	1281951	4992685	15669800	7270919	17589527	16948	2473000000000	9570000000000	12300.3	7050.65	67.172	70.126	62.2	98.4	67.004	204.813	57.7	0.498697	0.429943	0.531071	0
296	13	Brazil	2014	98400		2000	40000	2833	63576	1365000	752472	1335651	4106510	623018	143233	848329	3516699	15900139	7766442	17371486	16948	2456000000000	10440000000000	12112.6	7651.37	69.209	70.882	62.1	97.939	69.552	186.83	56.9	0.477814	0.432515	0.531071	0
297	13	Brazil	2015	54000	200	7060	242200	3742	13729	2252111	323722	1677566	3167000	1073855	307202	787615	4267128	18443439	7741330	20304909	16948	1802000000000	11020000000000	8814	8033.39	70.35	69.026	60.2	98.155	71.574	178.459	56.6			0.531071	0
300	14	Italy	1995		4500	0	0			320312	3000	1102437	3954000	536035	4500	329803	1425749	2151637	5384249	3017475	8134.69	1171000000000	734500000000	20596.4	609.657	26.911	55.372	44.2	87.104	19.482	37.128	61.2	0.937191	0.332541	0.876141	0
301	14	Italy	1996		4000	0	0	4812		242589		1492812	3883312	588501	8812	466950	1735401	3063068	5627525	4118519	8134.69	1309000000000	863700000000	23020.1	709.414	29.945	59.111	43	91.437	22.948	40.9592	60.8	0.916704	0.317091	0.876141	0
302	14	Italy	1997		80160	0	0			160000		2052062	1476750	195585	80160	474380	2212062	4557516	3768972	5227481	8134.69	1239000000000	961600000000	21779.6	781.744	30.734	61.84	40.4	91.675	23.885	45.4336	58.1	0.943079	0.307186	0.876141	0
303	14	Italy	1998		42000	0	0			360812		1981937	6407562	501657	42000	602561	2342749	5792726	8792311	6896944	8134.69	1266000000000	1029000000000	22252.4	828.58	29.64	61.4	41.7	84.665	22.442	49.0192	59.1	0.969944	0.285601	0.876141	0
304	14	Italy	1999		81000	0	0			411750	29371	2233437	9482269	686637	81000	659185	2674558	6839097	12237827	8184919	8134.69	1249000000000	1094000000000	21936.8	873.287	33.082	66.7	45.6	86.988	25.546	55.4513	61.6	0.980915	0.285701	0.876141	0
305	14	Italy	2000		50	115500	30500	28574	19	414000		2416251	15222629	1023873	174624	588758	2830270	9518423	18227523	11131054	8134.69	1142000000000	1211000000000	20051.2	959.372	34.924	76.9	45.9	88.138	26.289	57.9607	61.9	0.990888	0.297234	0.876141	0
306	14	Italy	2001			80000	28600	3078		390000		2352328	12998267	915037	111678	421547	2742328	9552019	15852273	10888603	8134.69	1162000000000	1339000000000	20400.8	1053.11	36.739	85.2	52.1	90.541	26.503	62.1802	63	1.00948	0.309039	0.876141	0
307	14	Italy	2002		164000	724000	788000	405	8450	702201	1000	3925489	11499975	741191	1676405	2549481	4637140	13255183	17813520	16545855	8134.69	1267000000000	1471000000000	22196.5	1148.51	40.467	88.3	51.9	91.812	30.876	67.4376	63.6	0.962108	0.324447	0.876141	0
308	14	Italy	2003		214000	1922050	2087500		42531	700219	24000	4090685	30318704	1494103	4223550	9807879	4857435	17567624	39399689	28869606	8134.69	1570000000000	1660000000000	27387.2	1288.64	39.803	89.2	54.8	92.058	29.487	70.9	64.3	0.923031	0.337338	0.876141	0
309	14	Italy	2004		580000	1061980	1987380		105365	939360	75000	4422828	38410040	2062053	3629360	7885817	5542553	24341261	47581953	34289131	8134.69	1798000000000	1955000000000	31174.6	1508.67	42.026	90.7	55.7	93.691	32.003	94.455	64.2	0.887926	0.360745	0.876141	0
310	14	Italy	2005		171000	1703640	1479390		126565	1889586		2945972	37784788	2084019	3354030	7108383	4962123	18510060	46100941	27702462	8134.69	1853000000000	2286000000000	31959.3	1753.42	43.246	91.2	56.1	93.564	33.46	123.159	64.9	0.866658	0.384683	0.876141	0
311	14	Italy	2006	50	159000	711080	1334150		115990	1538225		3139431	37360849	2627090	2204280	6620575	4793646	22147445	44358775	31395110	8134.69	1943000000000	2752000000000	33410.7	2099.23	48.005	90.7	60.2	94.855	39.169	144.144	62	0.851619	0.40355	0.876141	0
312	14	Italy	2007	15	119000	421600	1529820	36	270439	1372000	60000	2848050	31728915	2143357	2070471	10458821	4550489	31843908	38349875	44446086	8134.69	2203000000000	3550000000000	37698.8	2693.97	54.798	91.7	62.1	95.716	47.582	173.596	62.8	0.850603	0.422219	0.876141	0
313	14	Italy	2008	10	31500	241300	2350900		312855	1913981	201500	2945067	60420488	10431647	2623710	21022859	5373403	41860676	68417601	73315182	8134.69	2391000000000	4594000000000	40640.2	3468.3	59.628	92.4	64.3	96.882	53.448	176.849	62.6	0.837921	0.416458	0.876141	0
314	14	Italy	2009	25	30000	506000	1003580	1397	219492	263526	42010	1565471	30001294	4061156	1541002	5696854	2090499	21620882	33632795	31378892	8134.69	2185000000000	5102000000000	36976.8	3832.24	65.752	94.2	67	97.358	60.766	177.391	61.4	0.796856	0.427576	0.876141	0
315	14	Italy	2010	621	1500	260100	978700	160	172347	717908	63000	2654958	53087941	6342728	1241081	28931764	3608213	46345068	57937235	81619560	8134.69	2125000000000	6087000000000	35849.4	4550.45	68.29	95.3	66.7	97.875	63.927	177.933	62.7	0.795608	0.432773	0.876141	0
316	14	Italy	2011	511	1030	18000	346405	448	102403	754078	274000	2366816	42436824	5261112	366394	45910804	3497297	93956118	46300515	145100000	8134.69	2276000000000	7552000000000	38334.7	5618.13	60.626	71.545	59.8	98.545	58.587	189.896	60.3	0.768061	0.434468	0.876141	0
317	14	Italy	2012	510	340	145100	319200	936	38692	540500	683125	2080385	33351552	3605572	466086	15401360	3342702	86730349	37160340	105700000	8134.69	2073000000000	8532000000000	34814.1	6316.92	64.995	70.418	60.9	98.447	64.299	188.92	58.8	0.742303	0.430625	0.876141	1
318	14	Italy	2013	779	20270	577900	1000800	749	116916	749000	1453250	2184384	36753800	3510926	1600498	19707804	4503550	67844355	42857848	91063085	8134.69	2130000000000	9570000000000	35370.3	7050.65	67.172	70.126	62.2	98.4	67.004	204.813	60.6	0.746971	0.429943	0.876141	1
319	14	Italy	2014	8576	20000	217000	1251000	132	58947	847484	2184975	2619829	48167451	5393781	1496708	10629813	5711235	73723205	55375394	89746799	8134.69	2152000000000	10440000000000	35396.7	7651.37	69.209	70.882	62.1	97.939	69.552	186.83	60.9	0.74495	0.432515	0.876141	1
320	14	Italy	2015	15311	123000	477000	1725200	300	44521	1288521	906875	2689672	55932798	6515008	2340811	11137150	4929589	69121553	63203198	86773711	8134.69	1832000000000	11020000000000	30170.5	8033.39	70.35	69.026	60.2	98.155	71.574	178.459	61.7			0.876141	0
323	15	England	1995	2500	48738	0	0			1530000		174492	113000	34339	51238	5195595	1704492	2645982	1868730	7875916	8151.35	1336000000000	734500000000	23024.6	609.657	26.911	55.372	44.2	87.104	19.482	37.128	77.9	0.85176	0.332541	0.850201	0
324	15	England	1996		54101	0	0			1880000		218304	21000	3040	54101	5449814	2098304	3958752	2173405	9411606	8151.35	1409000000000	863700000000	24230.4	709.414	29.945	59.111	43	91.437	22.948	40.9592	76.4	0.847567	0.317091	0.850201	0
325	15	England	1997		91484	0	0	1812	199	2994500		529750	254062	27203	93296	5851915	3524449	6411504	3871807	12290622	8151.35	1554000000000	961600000000	26641	781.744	30.734	61.84	40.4	91.675	23.885	45.4336	76.4	0.886776	0.307186	0.850201	0
326	15	England	1998		105644	0	0	1187		2431687	28898	740375	82023	19354	106831	8755205	3200960	3703700	3389814	12478259	8151.35	1642000000000	1029000000000	28068.8	828.58	29.64	61.4	41.7	84.665	22.442	49.0192	76.5	0.892962	0.285601	0.850201	0
327	15	England	1999		84550	0	0			3515875		1039875	40074	7395	84550	6920257	4555750	5175628	4680374	12103280	8151.35	1668000000000	1094000000000	28428.8	873.287	33.082	66.7	45.6	86.988	25.546	55.4513	76.2	0.911038	0.285701	0.850201	0
328	15	England	2000	30	165188	676010	625609		834	1579180		984236	3106705	162861	1466837	9710423	2564250	6003109	7137792	15876393	8151.35	1648000000000	1211000000000	27987.8	959.372	34.924	76.9	45.9	88.138	26.289	57.9607	77.3	0.947104	0.297234	0.850201	0
329	15	England	2001	25	170800	366700	578077	1350	1350	1419160		1075574	127276	19464	1116952	9043865	2496084	4724727	3740312	13788056	8151.35	1626000000000	1339000000000	27500.1	1053.11	36.739	85.2	52.1	90.541	26.503	62.1802	77.6	0.956266	0.309039	0.850201	0
330	15	England	2002	239302	41382	544550	552695	1041	1210	2188370		735543	218441	41053	1378970	4833257	2925123	5032784	4522534	9907094	8151.35	1773000000000	1471000000000	29863.6	1148.51	40.467	88.3	51.9	91.812	30.876	67.4376	78.5	0.955425	0.324447	0.850201	0
331	15	England	2003	295350	70796	565485	892920	255855	3841	1024000		1185890	470346	42355	2080406	6788530	2213731	5368715	4764483	12199600	8151.35	2044000000000	1660000000000	34265.1	1288.64	39.803	89.2	54.8	92.058	29.487	70.9	77.5	0.931005	0.337338	0.850201	0
332	15	England	2004	229099	60484	773000	746308	2300	3391	1581320		1925768	1262671	53536	1811191	7030533	3510479	7620362	6584341	14704431	8151.35	2404000000000	1955000000000	40068.3	1508.67	42.026	90.7	55.7	93.691	32.003	94.455	77.7	0.919731	0.360745	0.850201	0
333	15	England	2005	190037	53293	869104	540227	249127	6110	3860400	2500	2112065	561518	43134	1901788	6240329	5981075	10360768	8444381	16644231	8151.35	2525000000000	2286000000000	41803.9	1753.42	43.246	91.2	56.1	93.564	33.46	123.159	79.2	0.907677	0.384683	0.850201	0
334	15	England	2006	100600	79050	806249	531840	248192	11775	2160000		2027659	387964	50077	1765931	7810812	4199434	12195382	6353329	20056271	8151.35	2697000000000	2752000000000	44326.9	2099.23	48.005	90.7	60.2	94.855	39.169	144.144	80.4	0.901675	0.40355	0.850201	0
335	15	England	2007	56000	61550	670210	208103	14228	10888	2534557		1571506	223400	26308	1010091	5420818	4116951	16954868	5350442	22401994	8151.35	3084000000000	3550000000000	50293.4	2693.97	54.798	91.7	62.1	95.716	47.582	173.596	79.9	0.877631	0.422219	0.850201	0
336	15	England	2008	18000	82700	501400	82900	59106	1481	3480725		1956098	271350	47254	744106	5728232	5438304	18989162	6453760	24764648	8151.35	2904000000000	4594000000000	46985.6	3468.3	59.628	92.4	64.3	96.882	53.448	176.849	79.4	0.839827	0.416458	0.850201	0
337	15	England	2009	17457	62695	388660	206100	629810	25383	476000	50000	1074790	124000	33888	1304722	4689533	1626173	9515529	3054895	14238950	8151.35	2395000000000	5102000000000	38454.2	3832.24	65.752	94.2	67	97.358	60.766	177.391	79	0.782173	0.427576	0.850201	0
338	15	England	2010	15000	87130	453350	172580	810490	18836	1924002	98090	1414493	434200	63502	1538550	13402939	3455421	18224339	5428171	31690780	8151.35	2453000000000	6087000000000	39079.8	4550.45	68.29	95.3	66.7	97.875	63.927	177.933	76.5	0.719261	0.432773	0.850201	0
339	15	England	2011	18751	150	36300	13714	208671	8810	2039802	408100	1488023	287430	54298	277586	6427616	3944735	32834326	4509751	39316240	8151.35	2635000000000	7552000000000	41652.6	5618.13	60.626	71.545	59.8	98.545	58.587	189.896	74.5	0.726331	0.434468	0.850201	0
340	15	England	2012	18818	32950	126000	53279	230830	5495	1753209	1515000	964514	290860	62859	461877	8392565	4238218	30966496	4990955	39421920	8151.35	2677000000000	8532000000000	42018.7	6316.92	64.995	70.418	60.9	98.447	64.299	188.92	74.1	0.709717	0.430625	0.850201	1
341	15	England	2013	27415	57138	205220	29446	127231	6615	1816270	1410000	1387794	410801	137928	446450	6582862	4620679	31013391	5477930	37734181	8151.35	2754000000000	9570000000000	42938.4	7050.65	67.172	70.126	62.2	98.4	67.004	204.813	74.8	0.721304	0.429943	0.850201	1
342	15	England	2014	33003	51850	39445	46058	72946	6300	1885937	1780050	1032154	715836	250563	243302	3019195	4704441	27227856	5663579	30497614	8151.35	3035000000000	10440000000000	46967.7	7651.37	69.209	70.882	62.1	97.939	69.552	186.83	74.9	0.718787	0.432515	0.850201	1
343	15	England	2015	31093	20152	60501	54682	54531	9347	1385227	1525000	1165576	269108	100308	220959	1614925	4085150	29304224	4575217	31019457	8151.35	2896000000000	11020000000000	44472.2	8033.39	70.35	69.026	60.2	98.155	71.574	178.459	75.8			0.850201	0
346	16	Australia	1995		6000		0			628000	3000	29093	403875	86748	6000	95849	660093	775658	1069968	958255	9018.31	367200000000	734500000000	20319.6	609.657	26.911	55.372	44.2	87.104	19.482	37.128	74.1	0.781751	0.332541	0.841356	0
347	16	Australia	1996		417	0	0			555000	1500	50843	516500	70608	417	128633	607343	659221	1124260	858462	9018.31	400300000000	863700000000	21861.3	709.414	29.945	59.111	43	91.437	22.948	40.9592	74	0.784722	0.317091	0.841356	0
348	16	Australia	1997		5062	0	0			600000		18507	183285	33658	5062	189654	618507	624948	806854	848260	9018.31	434600000000	961600000000	23468.6	781.744	30.734	61.84	40.4	91.675	23.885	45.4336	75.5	0.800079	0.307186	0.841356	0
349	16	Australia	1998		3000	0	0			864187		36363	3049312	222447	3000	46857	900550	601390	3952862	870694	9018.31	398900000000	1029000000000	21319	828.58	29.64	61.4	41.7	84.665	22.442	49.0192	75.6	0.80281	0.285601	0.841356	0
350	16	Australia	1999		2000	0	0	49699		361500	19277	40980	124101	15545	51699	111820	421757	322512	597557	449877	9018.31	388600000000	1094000000000	20533	873.287	33.082	66.7	45.6	86.988	25.546	55.4513	76.4	0.807911	0.285701	0.841356	0
351	16	Australia	2000		2000	12400	7000	11369	700	117000		193329	325618	45502	32769	68300	311029	537525	669416	651327	9018.31	415200000000	1211000000000	21679.2	959.372	34.924	76.9	45.9	88.138	26.289	57.9607	77.1	0.815448	0.297234	0.841356	0
352	16	Australia	2001		9000	23350	4300		30	426830	2000	207648	99281	24686	36650	115398	636508	612510	772439	752594	9018.31	378400000000	1339000000000	19490.9	1053.11	36.739	85.2	52.1	90.541	26.503	62.1802	77.4	0.843565	0.309039	0.841356	0
353	16	Australia	2002		11421	13400	4050		2156	440250	1000	344953	1288608	113043	28871	76172	788359	822052	2105838	1011267	9018.31	394600000000	1471000000000	20082.5	1148.51	40.467	88.3	51.9	91.812	30.876	67.4376	77.3	0.85635	0.324447	0.841356	0
354	16	Australia	2003	10	11230	47700	6050	57271	3889	362000	1	257456	4626216	210011	122261	196171	623346	1072600	5371823	1478782	9018.31	466500000000	1660000000000	23447	1288.64	39.803	89.2	54.8	92.058	29.487	70.9	77.4	0.845917	0.337338	0.841356	0
355	16	Australia	2004	10300	3650	2184	33644	159136	161098	571027	805	253098	2148804	146842	208914	236400	986028	2081899	3343746	2465141	9018.31	612500000000	1955000000000	30430.7	1508.67	42.026	90.7	55.7	93.691	32.003	94.455	77.9	0.833143	0.360745	0.841356	0
356	16	Australia	2005		8000	10006	10950	284450	78986	573488	300	319481	705878	62523	313406	297125	972255	2285299	1991539	2644947	9018.31	693400000000	2286000000000	33999.2	1753.42	43.246	91.2	56.1	93.564	33.46	123.159	79	0.851763	0.384683	0.841356	0
357	16	Australia	2006	16400	3650	30200	21600	56000	89623	382400	250	195643	1271145	125373	127850	230364	667916	1686505	2066911	2042242	9018.31	746100000000	2752000000000	36044.9	2099.23	48.005	90.7	60.2	94.855	39.169	144.144	79.9	0.854497	0.40355	0.841356	0
358	16	Australia	2007	7200		10385	36000	12320	81308	412000	186550	322502	1519724	140436	65905	163852	1002360	2920950	2587989	3225238	9018.31	853100000000	3550000000000	40960.1	2693.97	54.798	91.7	62.1	95.716	47.582	173.596	81.1	0.858022	0.422219	0.841356	0
359	16	Australia	2008	18000	1500	500	5500	82318	66339	1038761	169000	408635	2919548	602490	107818	267057	1682735	6082950	4710101	6952497	9018.31	1054000000000	4594000000000	49601.7	3468.3	59.628	92.4	64.3	96.882	53.448	176.849	82.2	0.894178	0.416458	0.841356	0
360	16	Australia	2009	2	2500	480	3000	21111	35698	448612	197830	415488	3697314	832788	27093	43462	1097628	3846224	4822035	4722474	9018.31	927800000000	5102000000000	42772.4	3832.24	65.752	94.2	67	97.358	60.766	177.391	82.6	0.875085	0.427576	0.841356	0
361	16	Australia	2010	18000	7000	1320		2253	28764	861636	716630	474905	3635332	1466564	28573	164532	2081935	5477255	5745840	7108351	9018.31	1146000000000	6087000000000	52022.1	4550.45	68.29	95.3	66.7	97.875	63.927	177.933	82.6	0.898398	0.432773	0.841356	0
362	16	Australia	2011			700		12536	19211	743657	542207	492661	4832196	1711282	13236	106347	1797736	9998061	6643168	11815690	9018.31	1397000000000	7552000000000	62517.8	5618.13	60.626	71.545	59.8	98.545	58.587	189.896	82.5	0.905416	0.434468	0.841356	0
363	16	Australia	2012		1000			486	2369	599692	751101	482224	4295050	2211267	1486	22550	1835386	7801036	6131922	10034853	9018.31	1546000000000	8532000000000	68012.1	6316.92	64.995	70.418	60.9	98.447	64.299	188.92	83.1	0.858131	0.430625	0.841356	0
364	16	Australia	2013	30			4000	398	394	463497	444250	392854	3264900	2949254	4428	29938	1300995	5782890	4570323	8762082	9018.31	1576000000000	9570000000000	68150.1	7050.65	67.172	70.126	62.2	98.4	67.004	204.813	82.6	0.838748	0.429943	0.841356	0
365	16	Australia	2014	50			4101	54340	1565	367177	501986	408804	3886139	1760596	58491	99897	1279532	5737862	5224162	7598355	9018.31	1467000000000	10440000000000	62510.8	7651.37	69.209	70.882	62.1	97.939	69.552	186.83	82	0.821187	0.432515	0.841356	0
366	16	Australia	2015		100		6700	2058	877	459544	468796	316213	5415919	3422813	8858	37221	1245430	5801527	6670207	9261561	9018.31	1352000000000	11020000000000	56748.4	8033.39	70.35	69.026	60.2	98.155	71.574	178.459	81.4			0.841356	0
369	17	France	1995			0	0			380000			494562	719709	1	26394056	380000	419239	874563	27533004	8225.23	1601000000000	734500000000	26890.2	609.657	26.911	55.372	44.2	87.104	19.482	37.128	64.4	1.00337	0.332541	1.03772	0
370	17	France	1996			0	0			118699	78		1307187	2049573	1	30409384	118777	59572	1425965	32518529	8225.23	1606000000000	863700000000	26871.8	709.414	29.945	59.111	43	91.437	22.948	40.9592	63.7	0.99222	0.317091	1.03772	0
371	17	France	1997			0	0	1875		320000			4562	2252	1875	17490747	320000	207938	326437	17700937	8225.23	1453000000000	961600000000	24228.9	781.744	30.734	61.84	40.4	91.675	23.885	45.4336	59.1	1.0419	0.307186	1.03772	0
372	17	France	1998			0	0	4000		437000			16898	19229	4000	24804055	437000	278947	457898	25102231	8225.23	1503000000000	1029000000000	24974.3	828.58	29.64	61.4	41.7	84.665	22.442	49.0192	58.9	1.0912	0.285601	1.03772	0
373	17	France	1999			0	0	7000		320000	117		7812	4059	7000	18282746	320117	369355	334929	18656160	8225.23	1493000000000	1094000000000	24673.2	873.287	33.082	66.7	45.6	86.988	25.546	55.4513	59.1	1.10992	0.285701	1.03772	0
374	17	France	2000		5720	2579950	10912034	3000		474000	1500	185772	1135	1780	13500704	16213388	661272	924335	14163111	17139503	8225.23	1362000000000	1211000000000	22364	959.372	34.924	76.9	45.9	88.138	26.289	57.9607	57.4	1.15629	0.297234	1.03772	0
375	17	France	2001	512	14699	5061580	5931500	17790	988	460000		192595	1111	897	11026081	36969570	653583	1239853	11680775	38210320	8225.23	1376000000000	1339000000000	22433.6	1053.11	36.739	85.2	52.1	90.541	26.503	62.1802	58	1.18245	0.309039	1.03772	0
376	17	France	2002	4083	3000	5057340	1899030		75	440307	1200	361498	651000	214542	6963453	10671281	803080	2336814	8417533	13222637	8225.23	1494000000000	1471000000000	24177.3	1148.51	40.467	88.3	51.9	91.812	30.876	67.4376	58	1.1984	0.324447	1.03772	0
377	17	France	2003	8989		6792110	2392406		2610	522740	2750	562559	538163	163995	9193505	19218448	1090659	2874276	10822327	22256719	8225.23	1840000000000	1660000000000	29568.4	1288.64	39.803	89.2	54.8	92.058	29.487	70.9	59.2	1.12277	0.337338	1.03772	0
378	17	France	2004	12940	60000	8887619	1102214		6765	347199	400	1120472	741086	206876	10062773	22752428	1474836	4458459	12278695	27417763	8225.23	2116000000000	1955000000000	33741.3	1508.67	42.026	90.7	55.7	93.691	32.003	94.455	60.9	1.05676	0.360745	1.03772	0
379	17	France	2005	13635	54000	5155385	206380		18412	182000		1458032	1146167	113371	5429400	18657073	1658444	4993982	8234011	23764426	8225.23	2196000000000	2286000000000	34760.2	1753.42	43.246	91.2	56.1	93.564	33.46	123.159	60.5	1.04592	0.384683	1.03772	0
380	17	France	2006	31686	14000	6713131	785737		16787	265000	1200	2180974	246413	104736	7544554	26301635	2463961	8160480	10254928	34566851	8225.23	2319000000000	2752000000000	36443.6	2099.23	48.005	90.7	60.2	94.855	39.169	144.144	61.1	1.03	0.40355	1.03772	0
381	17	France	2007	10000	100	3528430	1063223	1514	39903	565000	800	2744325	43854	29820	4603267	40847678	3350028	15662389	7997149	56539887	8225.23	2657000000000	3550000000000	41508.4	2693.97	54.798	91.7	62.1	95.716	47.582	173.596	62.1	1.01899	0.422219	1.03772	0
382	17	France	2008	38498		6108519	662806		29594	420000	4500	1578184	2258243	332346	6809823	48121342	2032278	14728070	11100344	63181758	8225.23	2918000000000	4594000000000	45334.1	3468.3	59.628	92.4	64.3	96.882	53.448	176.849	64.7	0.992833	0.416458	1.03772	0
383	17	France	2009	13900	200	3868660	522933		20352	188000	60	629041	3405	10206	4405693	21269274	837453	9895340	5246551	31174820	8225.23	2690000000000	5102000000000	41575.4	3832.24	65.752	94.2	67	97.358	60.766	177.391	63.3	0.97737	0.427576	1.03772	0
384	17	France	2010	4134	200	2056762	735745	1395	11289	131080	50	721269	67514	37367	2798236	55826931	863688	20585737	3729438	76450035	8225.23	2643000000000	6087000000000	40638.3	4550.45	68.29	95.3	66.7	97.875	63.927	177.933	64.2	0.944141	0.432773	1.03772	0
385	17	France	2011	12428		152838	1594942	216200	11852	249000	96700	858597	2970640	349059	1976408	254700000	1216149	101400000	6163197	356500000	8225.23	2861000000000	7552000000000	43790.7	5618.13	60.626	71.545	59.8	98.545	58.587	189.896	64.6	0.937315	0.434468	1.03772	0
386	17	France	2012	51370		2343162	298480	317680	1286	71906	82	848235	1110859	209691	3010692	140600000	921509	53761339	5043060	194600000	8225.23	2684000000000	8532000000000	40874.7	6316.92	64.995	70.418	60.9	98.447	64.299	188.92	63.2	0.939176	0.430625	1.03772	1
387	17	France	2013	24775		408030	445773	80027	3301	11000		962433	130670	62819	958605	20521046	976734	35352905	2066009	55936770	8225.23	2811000000000	9570000000000	42592.9	7050.65	67.172	70.126	62.2	98.4	67.004	204.813	64.1	0.960628	0.429943	1.03772	1
388	17	France	2014	89365		254921	87939	88851	5909	25418	2540	1160523	709000	53002	521076	10306161	1194390	34218171	2424466	44577334	8225.23	2852000000000	10440000000000	43008.6	7651.37	69.209	70.882	62.1	97.939	69.552	186.83	63.5	0.952748	0.432515	1.03772	1
389	17	France	2015	51182	75	200816	181208	35121	3642	34005		1204978	465000	34050	468402	15633515	1242625	34251881	2176027	49919446	8225.23	2438000000000	11020000000000	36613.4	8033.39	70.35	69.026	60.2	98.155	71.574	178.459	62.5			1.03772	0
